# Supplementary material for: Arsenic trioxide extends survival of Li–Fraumeni syndrome mimicking mouse
Source: Cell Death Dis. 2023 Nov 29;14(11):783. doi: 10.1038/s41419-023-06281-2 (PMC10687230; doi:10.1038/s41419-023-06281-2)
Supplement: Supplementary file 9 — Table S1, The IARC p53 germline mutation database, related to Figure 1. [file 41419_2023_6281_MOESM9_ESM.xlsx]

## Sheet: table11
	Mutation		Tumor		Prognosis
Case_ID	Type	Specific	Type	Specific	Death	Survival	Age_at_diagnosis
1	R337H	R337H	Breast	breast	no	NA	NA
2	R337H	R337H	Breast	breast	no	19	19
3	R337H	R337H	Breast	breast	no	29	29
4	R337H	R337H	Breast	breast	no	30	30
5	R337H	R337H	Breast	breast	no	32	32
6	R337H	R337H	Breast	breast	no	35	35
7	R337H	R337H	Breast	breast	no	35	35
8	R337H	R337H	Breast	breast	no	36	36
9	R337H	R337H	Breast	breast	no	36	36
10	R337H	R337H	Breast	breast	no	36	36
11	R337H	R337H	Breast	breast	no	39	39
12	R337H	R337H	Breast	breast	no	42	42
13	R337H	R337H	Breast	breast	no	43	43
14	R337H	R337H	Breast	breast	no	44	44
15	R337H	R337H	Breast	breast	no	44	44
16	R337H	R337H	Breast	breast	no	45	45
17	R337H	R337H	Breast	breast	no	46	46
18	R337H	R337H	Breast	breast	no	61	61
19	R337H	R337H	Breast	breast	no	61	61
20	R337H	R337H	Breast	breast	no	62	62
21	R337H	R337H	Soft tissues	connective, subcutaneous and other soft tissues	no	10	10
22	R337H	R337H	Soft tissues	connective, subcutaneous and other soft tissues	yes	44	44
23	R337H	R337H	Brain	brain	no	0	0
24	R337H	R337H	Brain	brain	no	1	1
25	R337H	R337H	Brain	brain	no	1	1
26	R337H	R337H	Brain	brain	yes	1	1
27	R337H	R337H	Brain	brain	yes	1	1
28	R337H	R337H	Brain	brain	yes	1	1
29	R337H	R337H	Brain	brain	yes	2	2
30	R337H	R337H	Brain	brain	yes	2	2
31	R337H	R337H	Brain	brain	yes	2	2
32	R337H	R337H	Brain	brain	no	3	3
33	R337H	R337H	Brain	brain	no	4	4
34	R337H	R337H	Brain	brain	no	6	6
35	R337H	R337H	Brain	brain	yes	7	7
36	R337H	R337H	Brain	brain	yes	11	11
37	R337H	R337H	Brain	brain	yes	13	13
38	R337H	R337H	Brain	brain	no	31	31
39	R337H	R337H	Adrenal	adrenal gland	no	NA	NA
40	R337H	R337H	Adrenal	adrenal gland	no	1	1
41	R337H	R337H	Adrenal	adrenal gland	no	1	1
42	R337H	R337H	Adrenal	adrenal gland	no	1	1
43	R337H	R337H	Adrenal	adrenal gland	no	1	1
44	R337H	R337H	Adrenal	adrenal gland	no	1	1
45	R337H	R337H	Adrenal	adrenal gland	no	1	1
46	R337H	R337H	Adrenal	adrenal gland	no	1	1
47	R337H	R337H	Adrenal	adrenal gland	no	1	1
48	R337H	R337H	Adrenal	adrenal gland	no	1	1
49	R337H	R337H	Adrenal	adrenal gland	no	1	1
50	R337H	R337H	Adrenal	adrenal gland	no	1	1
51	R337H	R337H	Adrenal	adrenal gland	no	1	1
52	R337H	R337H	Adrenal	adrenal gland	no	1	1
53	R337H	R337H	Adrenal	adrenal gland	no	1	1
54	R337H	R337H	Adrenal	adrenal gland	no	1	1
55	R337H	R337H	Adrenal	adrenal gland	no	1	1
56	R337H	R337H	Adrenal	adrenal gland	no	1	1
57	R337H	R337H	Adrenal	adrenal gland	no	1	1
58	R337H	R337H	Adrenal	adrenal gland	no	1	1
59	R337H	R337H	Adrenal	adrenal gland	no	2	2
60	R337H	R337H	Adrenal	adrenal gland	no	2	2
61	R337H	R337H	Adrenal	adrenal gland	no	2	2
62	R337H	R337H	Adrenal	adrenal gland	no	2	2
63	R337H	R337H	Adrenal	adrenal gland	no	2	2
64	R337H	R337H	Adrenal	adrenal gland	no	2	2
65	R337H	R337H	Adrenal	adrenal gland	no	2	2
66	R337H	R337H	Adrenal	adrenal gland	no	2	2
67	R337H	R337H	Adrenal	adrenal gland	no	2	2
68	R337H	R337H	Adrenal	adrenal gland	no	2	2
69	R337H	R337H	Adrenal	adrenal gland	no	2	2
70	R337H	R337H	Adrenal	adrenal gland	no	2	2
71	R337H	R337H	Adrenal	adrenal gland	no	2	2
72	R337H	R337H	Adrenal	adrenal gland	no	2	2
73	R337H	R337H	Adrenal	adrenal gland	no	2	2
74	R337H	R337H	Adrenal	adrenal gland	no	2	2
75	R337H	R337H	Adrenal	adrenal gland	no	2	2
76	R337H	R337H	Adrenal	adrenal gland	no	2	2
77	R337H	R337H	Adrenal	adrenal gland	no	2	2
78	R337H	R337H	Adrenal	adrenal gland	no	2	2
79	R337H	R337H	Adrenal	adrenal gland	no	2	2
80	R337H	R337H	Adrenal	adrenal gland	no	2	2
81	R337H	R337H	Adrenal	adrenal gland	no	2	2
82	R337H	R337H	Adrenal	adrenal gland	no	2	2
83	R337H	R337H	Adrenal	adrenal gland	no	2	2
84	R337H	R337H	Adrenal	adrenal gland	no	2	2
85	R337H	R337H	Adrenal	adrenal gland	no	2	2
86	R337H	R337H	Adrenal	adrenal gland	no	2	2
87	R337H	R337H	Adrenal	adrenal gland	no	2	2
88	R337H	R337H	Adrenal	adrenal gland	no	2	2
89	R337H	R337H	Adrenal	adrenal gland	no	3	3
90	R337H	R337H	Adrenal	adrenal gland	no	3	3
91	R337H	R337H	Adrenal	adrenal gland	no	3	3
92	R337H	R337H	Adrenal	adrenal gland	no	3	3
93	R337H	R337H	Adrenal	adrenal gland	no	3	3
94	R337H	R337H	Adrenal	adrenal gland	no	3	3
95	R337H	R337H	Adrenal	adrenal gland	no	3	3
96	R337H	R337H	Adrenal	adrenal gland	no	3	3
97	R337H	R337H	Adrenal	adrenal gland	no	3	3
98	R337H	R337H	Adrenal	adrenal gland	no	4	3
99	R337H	R337H	Adrenal	adrenal gland	yes	4	4
100	R337H	R337H	Adrenal	adrenal gland	no	4	4
101	R337H	R337H	Adrenal	adrenal gland	no	4	4
102	R337H	R337H	Adrenal	adrenal gland	no	4	4
103	R337H	R337H	Adrenal	adrenal gland	no	5	5
104	R337H	R337H	Adrenal	adrenal gland	no	5	5
105	R337H	R337H	Adrenal	adrenal gland	no	5	5
106	R337H	R337H	Adrenal	adrenal gland	no	5	5
107	R337H	R337H	Adrenal	adrenal gland	no	5	5
108	R337H	R337H	Adrenal	adrenal gland	no	5	5
109	R337H	R337H	Adrenal	adrenal gland	no	6	6
110	R337H	R337H	Adrenal	adrenal gland	no	7	7
111	R337H	R337H	Adrenal	adrenal gland	no	7	7
112	R337H	R337H	Adrenal	adrenal gland	no	8	8
113	R337H	R337H	Adrenal	adrenal gland	no	9	9
114	R337H	R337H	Adrenal	adrenal gland	no	10	10
115	R337H	R337H	Adrenal	adrenal gland	no	10	10
116	R337H	R337H	Adrenal	adrenal gland	no	11	11
117	R337H	R337H	Adrenal	adrenal gland	no	11	11
118	R337H	R337H	Adrenal	adrenal gland	no	12	12
119	R337H	R337H	Adrenal	adrenal gland	yes	20	19
120	R337H	R337H	Adrenal	adrenal gland	no	23	23
121	R337H	R337H	Adrenal	adrenal gland	yes	25	23
122	R337H	R337H	Adrenal	adrenal gland	no	25	25
123	R337H	R337H	Adrenal	adrenal gland	yes	27	26
124	R337H	R337H	Adrenal	adrenal gland	no	27	27
125	R337H	R337H	Adrenal	adrenal gland	no	27	27
126	R337H	R337H	Adrenal	adrenal gland	no	30	30
127	R337H	R337H	Adrenal	adrenal gland	no	36	36
128	R337H	R337H	Adrenal	adrenal gland	no	71	71
129	R337H	R337H	Adrenal	adrenal gland	no	72	72
130	R337H	R337H	Bones	bones	no	46	46
131	R337H	R337H	Hemopathy	hematopoietic and reticuloendothelial systems	no	7	7
132	R337H	R337H	free	free	no	NA	NA
133	R337H	R337H	free	free	no	NA	NA
134	R337H	R337H	free	free	no	NA	NA
135	R337H	R337H	free	free	no	NA	NA
136	R337H	R337H	free	free	no	NA	NA
137	R337H	R337H	free	free	no	NA	NA
138	R337H	R337H	free	free	no	NA	NA
139	R337H	R337H	free	free	no	NA	NA
140	R337H	R337H	free	free	no	NA	NA
141	R337H	R337H	free	free	no	NA	NA
142	R337H	R337H	free	free	no	NA	NA
143	R337H	R337H	free	free	no	NA	NA
144	R337H	R337H	free	free	no	NA	NA
145	R337H	R337H	free	free	no	NA	NA
146	R337H	R337H	free	free	no	NA	NA
147	R337H	R337H	free	free	no	NA	NA
148	R337H	R337H	free	free	no	NA	NA
149	R337H	R337H	free	free	no	NA	NA
150	R337H	R337H	free	free	no	NA	NA
151	R337H	R337H	free	free	no	NA	NA
152	R337H	R337H	free	free	no	NA	NA
153	R337H	R337H	free	free	no	NA	NA
154	R337H	R337H	free	free	no	NA	NA
155	R337H	R337H	free	free	no	NA	NA
156	R337H	R337H	free	free	no	NA	NA
157	R337H	R337H	free	free	no	NA	NA
158	R337H	R337H	free	free	no	NA	NA
159	R337H	R337H	free	free	no	NA	NA
160	R337H	R337H	free	free	no	NA	NA
161	R337H	R337H	free	free	no	NA	NA
162	R337H	R337H	free	free	no	NA	NA
163	R337H	R337H	free	free	no	NA	NA
164	R337H	R337H	free	free	no	NA	NA
165	R337H	R337H	free	free	no	NA	NA
166	R337H	R337H	free	free	no	NA	NA
167	R337H	R337H	free	free	no	NA	NA
168	R337H	R337H	free	free	no	NA	NA
169	R337H	R337H	free	free	no	NA	NA
170	R337H	R337H	free	free	no	NA	NA
171	R337H	R337H	free	free	no	NA	NA
172	R337H	R337H	free	free	no	NA	NA
173	R337H	R337H	free	free	no	NA	NA
174	R337H	R337H	free	free	no	NA	NA
175	R337H	R337H	free	free	no	NA	NA
176	R337H	R337H	free	free	no	NA	NA
177	R337H	R337H	free	free	no	NA	NA
178	R337H	R337H	free	free	no	NA	NA
179	R337H	R337H	free	free	no	NA	NA
180	R337H	R337H	free	free	no	NA	NA
181	R337H	R337H	free	free	no	NA	NA
182	R337H	R337H	free	free	no	NA	NA
183	R337H	R337H	free	free	no	NA	NA
184	R337H	R337H	free	free	no	NA	NA
185	R337H	R337H	free	free	no	NA	NA
186	R337H	R337H	free	free	no	NA	NA
187	R337H	R337H	free	free	no	NA	NA
188	R337H	R337H	free	free	no	NA	NA
189	R337H	R337H	free	free	no	NA	NA
190	R337H	R337H	free	free	no	1	1
191	R337H	R337H	free	free	no	38	38
192	R337H	R337H	free	free	no	42	42
193	R337H	R337H	free	free	no	48	48
194	R337H	R337H	free	free	no	62	62
195	R337H	R337H	free	free	no	80	80
196	R337H	R337H	Others	kidney	no	8	8
197	R337H	R337H	Others	thyroid gland	no	25	25
198	R337H	R337H	Others	cervix uteri	no	44	44
199	R337H	R337H	Others	retroperitoneum and peritoneum	no	50	50
200	R337H	R337H	Others	stomach	no	52	52
201	R337H	R337H	Others	heart, mediastinum, and pleura	no	57	57
202	R337H	R337H	Others	skin (excludes skin of vulva, skin of penis, skin of scrotum )	no	58	58
203	R337H	R337H	Others	thyroid gland	no	58	58
204	R337H	R337H	Others	parotid gland	no	60	60
205	R337H	R337H	Others	bronchus and lung	no	62	62
206	R337H	R337H	Others	kidney	no	64	64
207	R175H	R175H	Breast	breast	no	NA	NA
208	R175H	R175H	Breast	breast	no	NA	NA
209	R175H	R175H	Breast	breast	no	NA	NA
210	R175H	R175H	Breast	breast	no	NA	NA
211	R175H	R175H	Breast	breast	no	NA	NA
212	R175H	R175H	Breast	breast	no	NA	NA
213	R175H	R175H	Breast	breast	no	NA	NA
214	R175H	R175H	Breast	breast	no	NA	NA
215	R175H	R175H	Breast	breast	no	NA	NA
216	R175H	R175H	Breast	breast	no	NA	NA
217	R175H	R175H	Breast	breast	no	20	20
218	R175H	R175H	Breast	breast	yes	21	20
219	R175H	R175H	Breast	breast	yes	21	21
220	R175H	R175H	Breast	breast	no	23	23
221	R175H	R175H	Breast	breast	no	24	24
222	R175H	R175H	Breast	breast	no	24	24
223	R175H	R175H	Breast	breast	no	25	25
224	R175H	R175H	Breast	breast	no	26	26
225	R175H	R175H	Breast	breast	no	30	30
226	R175H	R175H	Breast	breast	no	30	30
227	R175H	R175H	Breast	breast	no	30	30
228	R175H	R175H	Breast	breast	no	31	31
229	R175H	R175H	Breast	breast	no	31	31
230	R175H	R175H	Breast	breast	yes	32	32
231	R175H	R175H	Breast	breast	yes	37	37
232	R175H	R175H	Breast	breast	no	37	37
233	R175H	R175H	Breast	breast	yes	38	36
234	R175H	R175H	Breast	breast	no	38	38
235	R175H	R175H	Breast	breast	no	38	38
236	R175H	R175H	Breast	breast	yes	44	35
237	R175H	R175H	Breast	breast	yes	44	35
238	R175H	R175H	Breast	breast	no	48	48
239	R175H	R175H	Breast	breast	no	52	52
240	R175H	R175H	Breast	breast	no	63	63
241	R175H	R175H	Soft tissues	connective, subcutaneous and other soft tissues	no	NA	NA
242	R175H	R175H	Soft tissues	connective, subcutaneous and other soft tissues	no	NA	NA
243	R175H	R175H	Soft tissues	connective, subcutaneous and other soft tissues	no	NA	NA
244	R175H	R175H	Soft tissues	connective, subcutaneous and other soft tissues	no	1	1
245	R175H	R175H	Soft tissues	connective, subcutaneous and other soft tissues	yes	1	1
246	R175H	R175H	Soft tissues	connective, subcutaneous and other soft tissues	no	2	1
247	R175H	R175H	Soft tissues	connective, subcutaneous and other soft tissues	yes	2	2
248	R175H	R175H	Soft tissues	connective, subcutaneous and other soft tissues	yes	2	2
249	R175H	R175H	Soft tissues	connective, subcutaneous and other soft tissues	yes	13	3
250	R175H	R175H	Soft tissues	connective, subcutaneous and other soft tissues	no	22	22
251	R175H	R175H	Soft tissues	connective, subcutaneous and other soft tissues	yes	33	31
252	R175H	R175H	Soft tissues	connective, subcutaneous and other soft tissues	no	35	35
253	R175H	R175H	Soft tissues	connective, subcutaneous and other soft tissues	yes	39	39
254	R175H	R175H	Soft tissues	connective, subcutaneous and other soft tissues	yes	49	49
255	R175H	R175H	Brain	brain	no	1	1
256	R175H	R175H	Brain	brain	no	1	1
257	R175H	R175H	Brain	brain	yes	1	1
258	R175H	R175H	Brain	brain	no	7	7
259	R175H	R175H	Brain	brain	no	9	9
260	R175H	R175H	Brain	brain	no	14	14
261	R175H	R175H	Brain	brain	yes	15	14
262	R175H	R175H	Brain	brain	no	15	15
263	R175H	R175H	Brain	brain	no	24	24
264	R175H	R175H	Brain	brain	no	25	25
265	R175H	R175H	Brain	brain	yes	26	25
266	R175H	R175H	Brain	brain	yes	27	27
267	R175H	R175H	Brain	brain	yes	31	31
268	R175H	R175H	Brain	brain	yes	32	29
269	R175H	R175H	Brain	brain	yes	33	32
270	R175H	R175H	Brain	brain	yes	34	34
271	R175H	R175H	Brain	brain	yes	44	42
272	R175H	R175H	Adrenal	adrenal gland	yes	NA	na
273	R175H	R175H	Adrenal	adrenal gland	yes	2	2
274	R175H	R175H	Adrenal	adrenal gland	no	2	2
275	R175H	R175H	Adrenal	adrenal gland	no	3	3
276	R175H	R175H	Adrenal	adrenal gland	no	4	4
277	R175H	R175H	Adrenal	adrenal gland	no	28	28
278	R175H	R175H	Adrenal	adrenal gland	no	29	1
279	R175H	R175H	Adrenal	adrenal gland	no	29	2
280	R175H	R175H	Bones	bones	yes	NA	na
281	R175H	R175H	Bones	bones	yes	NA	na
282	R175H	R175H	Bones	bones	no	NA	NA
283	R175H	R175H	Bones	bones	no	NA	NA
284	R175H	R175H	Bones	bones	yes	12	12
285	R175H	R175H	Bones	bones	yes	13	10
286	R175H	R175H	Bones	bones	yes	13	13
287	R175H	R175H	Bones	bones	yes	13	13
288	R175H	R175H	Bones	bones	yes	14	14
289	R175H	R175H	Bones	bones	no	15	15
290	R175H	R175H	Bones	bones	no	17	17
291	R175H	R175H	Bones	bones	yes	44	15
292	R175H	R175H	Hemopathy	hematopoietic and reticuloendothelial systems	no	12	12
293	R175H	R175H	Hemopathy	hematopoietic and reticuloendothelial systems	yes	15	15
294	R175H	R175H	Hemopathy	hematopoietic and reticuloendothelial systems	no	25	25
295	R175H	R175H	Hemopathy	hematopoietic and reticuloendothelial systems	no	35	35
296	R175H	R175H	Hemopathy	hematopoietic and reticuloendothelial systems	no	58	58
297	R175H	R175H	free	free	no	NA	NA
298	R175H	R175H	free	free	no	NA	NA
299	R175H	R175H	free	free	no	14	14
300	R175H	R175H	free	free	no	20	20
301	R175H	R175H	free	free	no	23	23
302	R175H	R175H	free	free	no	47	47
303	R175H	R175H	Others	pancreas	no	NA	NA
304	R175H	R175H	Others	thyroid gland	no	NA	NA
305	R175H	R175H	Others	unknown primary site	no	2	2
306	R175H	R175H	Others	unknown primary site	no	8	8
307	R175H	R175H	Others	bronchus and lung	no	17	17
308	R175H	R175H	Others	unknown primary site	no	20	20
309	R175H	R175H	Others	unknown primary site	no	25	25
310	R175H	R175H	Others	unknown primary site	no	25	25
311	R175H	R175H	Others	skin (excludes skin of vulva, skin of penis, skin of scrotum )	no	26	26
312	R175H	R175H	Others	skin (excludes skin of vulva, skin of penis, skin of scrotum )	no	29	28
313	R175H	R175H	Others	unknown primary site	yes	32	32
314	R175H	R175H	Others	stomach	yes	35	35
315	R175H	R175H	Others	stomach	yes	35	35
316	R175H	R175H	Others	unknown primary site	yes	35	31
317	R175H	R175H	Others	lymph nodes	yes	38	27
318	R175H	R175H	Others	unknown primary site	no	38	38
319	R175H	R175H	Others	stomach	no	40	40
320	R175H	R175H	Others	bladder	yes	44	38
321	R175H	R175H	Others	unknown primary site	no	45	45
322	R175H	R175H	Others	other and ill-defined sites	no	48	48
323	R175H	R175H	Others	stomach	no	53	53
324	R175H	R175H	Others	ovary	no	64	64
325	R175H	R175H	Others	ovary	no	65	65
326	R175H	R175H	Others	skin (excludes skin of vulva, skin of penis, skin of scrotum )	no	70	70
327	R175H	R175H	Others	ovary	no	79	79
328	R248W	R248W	Breast	breast	no	NA	NA
329	R248W	R248W	Breast	breast	no	NA	NA
330	R248W	R248W	Breast	breast	no	NA	NA
331	R248W	R248W	Breast	breast	no	17	17
332	R248W	R248W	Breast	breast	no	17	17
333	R248W	R248W	Breast	breast	no	18	18
334	R248W	R248W	Breast	breast	yes	22	22
335	R248W	R248W	Breast	breast	no	22	22
336	R248W	R248W	Breast	breast	yes	23	23
337	R248W	R248W	Breast	breast	yes	25	25
338	R248W	R248W	Breast	breast	yes	25	25
339	R248W	R248W	Breast	breast	no	26	26
340	R248W	R248W	Breast	breast	no	27	27
341	R248W	R248W	Breast	breast	yes	28	28
342	R248W	R248W	Breast	breast	yes	28	28
343	R248W	R248W	Breast	breast	yes	29	29
344	R248W	R248W	Breast	breast	no	29	29
345	R248W	R248W	Breast	breast	no	29	29
346	R248W	R248W	Breast	breast	no	29	29
347	R248W	R248W	Breast	breast	no	29	29
348	R248W	R248W	Breast	breast	no	29	29
349	R248W	R248W	Breast	breast	yes	30	27
350	R248W	R248W	Breast	breast	yes	30	30
351	R248W	R248W	Breast	breast	no	32	32
352	R248W	R248W	Breast	breast	no	32	32
353	R248W	R248W	Breast	breast	yes	33	33
354	R248W	R248W	Breast	breast	no	34	34
355	R248W	R248W	Breast	breast	no	34	34
356	R248W	R248W	Breast	breast	no	35	35
357	R248W	R248W	Breast	breast	no	35	35
358	R248W	R248W	Breast	breast	no	37	25
359	R248W	R248W	Breast	breast	no	41	41
360	R248W	R248W	Breast	breast	no	57	57
361	R248W	R248W	Soft tissues	connective, subcutaneous and other soft tissues	yes	1	1
362	R248W	R248W	Soft tissues	connective, subcutaneous and other soft tissues	no	3	3
363	R248W	R248W	Soft tissues	connective, subcutaneous and other soft tissues	yes	5	5
364	R248W	R248W	Soft tissues	connective, subcutaneous and other soft tissues	no	17	17
365	R248W	R248W	Soft tissues	connective, subcutaneous and other soft tissues	yes	20	2
366	R248W	R248W	Soft tissues	connective, subcutaneous and other soft tissues	no	42	42
367	R248W	R248W	Soft tissues	connective, subcutaneous and other soft tissues	no	52	52
368	R248W	R248W	Brain	brain	no	NA	NA
369	R248W	R248W	Brain	brain	yes	NA	na
370	R248W	R248W	Brain	brain	yes	1	1
371	R248W	R248W	Brain	brain	yes	2	1
372	R248W	R248W	Brain	brain	no	2	2
373	R248W	R248W	Brain	brain	no	2	2
374	R248W	R248W	Brain	brain	no	4	4
375	R248W	R248W	Brain	brain	yes	5	5
376	R248W	R248W	Brain	brain	yes	6	6
377	R248W	R248W	Brain	brain	yes	9	6
378	R248W	R248W	Brain	brain	no	11	11
379	R248W	R248W	Brain	brain	no	11	11
380	R248W	R248W	Brain	brain	no	11	11
381	R248W	R248W	Brain	brain	no	12	12
382	R248W	R248W	Brain	brain	no	15	15
383	R248W	R248W	Brain	brain	no	20	20
384	R248W	R248W	Brain	brain	no	22	22
385	R248W	R248W	Brain	brain	yes	23	21
386	R248W	R248W	Brain	brain	yes	23	23
387	R248W	R248W	Brain	brain	no	24	24
388	R248W	R248W	Brain	brain	no	28	28
389	R248W	R248W	Brain	brain	yes	29	29
390	R248W	R248W	Brain	brain	no	33	33
391	R248W	R248W	Brain	brain	yes	35	34
392	R248W	R248W	Brain	brain	yes	43	42
393	R248W	R248W	Brain	brain	no	45	45
394	R248W	R248W	Brain	brain	yes	47	47
395	R248W	R248W	Adrenal	adrenal gland	yes	1	1
396	R248W	R248W	Adrenal	adrenal gland	yes	1	1
397	R248W	R248W	Adrenal	adrenal gland	yes	1	1
398	R248W	R248W	Adrenal	adrenal gland	no	1	1
399	R248W	R248W	Adrenal	adrenal gland	no	1	1
400	R248W	R248W	Adrenal	adrenal gland	yes	4	4
401	R248W	R248W	Adrenal	adrenal gland	yes	12	1
402	R248W	R248W	Adrenal	adrenal gland	no	34	34
403	R248W	R248W	Bones	bones	yes	8	8
404	R248W	R248W	Bones	bones	yes	12	11
405	R248W	R248W	Bones	bones	no	13	13
406	R248W	R248W	Bones	bones	no	14	14
407	R248W	R248W	Bones	bones	yes	20	20
408	R248W	R248W	Bones	bones	yes	21	21
409	R248W	R248W	Bones	bones	yes	29	28
410	R248W	R248W	Hemopathy	hematopoietic and reticuloendothelial systems	yes	29	12
411	R248W	R248W	free	free	yes	NA	NA
412	R248W	R248W	free	free	no	1	1
413	R248W	R248W	free	free	no	6	6
414	R248W	R248W	free	free	no	12	12
415	R248W	R248W	free	free	no	28	28
416	R248W	R248W	free	free	yes	57	57
417	R248W	R248W	Others	skin (excludes skin of vulva, skin of penis, skin of scrotum )	yes	NA	na
418	R248W	R248W	Others	peripheral nerves and autonomic nervous system	no	1	1
419	R248W	R248W	Others	peripheral nerves and autonomic nervous system	no	1	1
420	R248W	R248W	Others	other and ill-defined sites	yes	2	2
421	R248W	R248W	Others	stomach	no	14	14
422	R248W	R248W	Others	skin (excludes skin of vulva, skin of penis, skin of scrotum )	no	15	15
423	R248W	R248W	Others	uterus, nos	yes	25	25
424	R248W	R248W	Others	unknown primary site	no	26	26
425	R248W	R248W	Others	colon	yes	29	27
426	R248W	R248W	Others	liver and intrahepatic bile ducts	yes	29	27
427	R248W	R248W	Others	rectum	yes	29	27
428	R248W	R248W	Others	unknown primary site	no	29	29
429	R248W	R248W	Others	other and unspecified parts of biliary tract	no	30	30
430	R248W	R248W	Others	bronchus and lung	no	34	34
431	R248W	R248W	Others	bronchus and lung	no	34	34
432	R248W	R248W	Others	stomach	yes	34	34
433	R248W	R248W	Others	colon	yes	35	35
434	R248W	R248W	Others	skin (excludes skin of vulva, skin of penis, skin of scrotum )	yes	35	35
435	R248W	R248W	Others	stomach	yes	35	34
436	R248W	R248W	Others	testis	yes	35	19
437	R248W	R248W	Others	other and unspecified parts of biliary tract	no	38	38
438	R248W	R248W	Others	unknown primary site	yes	39	15
439	R248W	R248W	Others	unknown primary site	yes	39	31
440	R248W	R248W	Others	meninges	no	47	47
441	R248W	R248W	Others	bronchus and lung	no	48	48
442	R248W	R248W	Others	pancreas	no	48	48
443	R248W	R248W	Others	stomach	no	48	48
444	R248W	R248W	Others	head&neck, nos	no	51	51
445	R248Q	R248Q	Breast	breast	no	NA	NA
446	R248Q	R248Q	Breast	breast	no	NA	NA
447	R248Q	R248Q	Breast	breast	no	NA	NA
448	R248Q	R248Q	Breast	breast	no	NA	NA
449	R248Q	R248Q	Breast	breast	no	20	20
450	R248Q	R248Q	Breast	breast	no	22	22
451	R248Q	R248Q	Breast	breast	no	24	24
452	R248Q	R248Q	Breast	breast	no	24	24
453	R248Q	R248Q	Breast	breast	no	24	24
454	R248Q	R248Q	Breast	breast	yes	25	25
455	R248Q	R248Q	Breast	breast	no	26	26
456	R248Q	R248Q	Breast	breast	no	26	26
457	R248Q	R248Q	Breast	breast	yes	28	28
458	R248Q	R248Q	Breast	breast	no	29	28
459	R248Q	R248Q	Breast	breast	no	29	29
460	R248Q	R248Q	Breast	breast	no	30	30
461	R248Q	R248Q	Breast	breast	no	31	31
462	R248Q	R248Q	Breast	breast	yes	32	32
463	R248Q	R248Q	Breast	breast	yes	32	32
464	R248Q	R248Q	Breast	breast	yes	32	32
465	R248Q	R248Q	Breast	breast	yes	33	33
466	R248Q	R248Q	Breast	breast	no	34	34
467	R248Q	R248Q	Breast	breast	no	38	38
468	R248Q	R248Q	Breast	breast	no	38	38
469	R248Q	R248Q	Breast	breast	no	39	39
470	R248Q	R248Q	Breast	breast	no	40	40
471	R248Q	R248Q	Breast	breast	yes	44	44
472	R248Q	R248Q	Breast	breast	no	44	44
473	R248Q	R248Q	Breast	breast	no	50	50
474	R248Q	R248Q	Soft tissues	connective, subcutaneous and other soft tissues	no	NA	NA
475	R248Q	R248Q	Soft tissues	connective, subcutaneous and other soft tissues	yes	3	3
476	R248Q	R248Q	Soft tissues	connective, subcutaneous and other soft tissues	no	3	3
477	R248Q	R248Q	Soft tissues	connective, subcutaneous and other soft tissues	no	18	18
478	R248Q	R248Q	Soft tissues	connective, subcutaneous and other soft tissues	no	18	18
479	R248Q	R248Q	Soft tissues	connective, subcutaneous and other soft tissues	no	23	23
480	R248Q	R248Q	Soft tissues	connective, subcutaneous and other soft tissues	no	24	24
481	R248Q	R248Q	Soft tissues	connective, subcutaneous and other soft tissues	no	29	29
482	R248Q	R248Q	Soft tissues	connective, subcutaneous and other soft tissues	yes	33	33
483	R248Q	R248Q	Soft tissues	connective, subcutaneous and other soft tissues	no	34	34
484	R248Q	R248Q	Soft tissues	connective, subcutaneous and other soft tissues	yes	44	44
485	R248Q	R248Q	Soft tissues	connective, subcutaneous and other soft tissues	no	46	46
486	R248Q	R248Q	Soft tissues	connective, subcutaneous and other soft tissues	no	54	54
487	R248Q	R248Q	Soft tissues	connective, subcutaneous and other soft tissues	no	57	57
488	R248Q	R248Q	Soft tissues	connective, subcutaneous and other soft tissues	no	61	61
489	R248Q	R248Q	Soft tissues	connective, subcutaneous and other soft tissues	no	61	61
490	R248Q	R248Q	Brain	brain	no	NA	NA
491	R248Q	R248Q	Brain	brain	no	1	1
492	R248Q	R248Q	Brain	brain	no	2	2
493	R248Q	R248Q	Brain	brain	yes	3	3
494	R248Q	R248Q	Brain	brain	yes	3	3
495	R248Q	R248Q	Brain	brain	no	4	4
496	R248Q	R248Q	Brain	brain	yes	5	5
497	R248Q	R248Q	Brain	brain	no	10	10
498	R248Q	R248Q	Brain	brain	no	23	23
499	R248Q	R248Q	Brain	brain	no	31	31
500	R248Q	R248Q	Brain	brain	yes	64	64
501	R248Q	R248Q	Adrenal	adrenal gland	no	1	1
502	R248Q	R248Q	Adrenal	adrenal gland	yes	2	2
503	R248Q	R248Q	Adrenal	adrenal gland	no	7	7
504	R248Q	R248Q	Adrenal	adrenal gland	no	14	14
505	R248Q	R248Q	Bones	bones	no	NA	NA
506	R248Q	R248Q	Bones	bones	no	NA	NA
507	R248Q	R248Q	Bones	bones	yes	8	8
508	R248Q	R248Q	Bones	bones	no	11	11
509	R248Q	R248Q	Bones	bones	yes	14	14
510	R248Q	R248Q	Bones	bones	no	15	15
511	R248Q	R248Q	Bones	bones	no	15	15
512	R248Q	R248Q	Bones	bones	no	17	17
513	R248Q	R248Q	Bones	bones	yes	18	15
514	R248Q	R248Q	Bones	bones	no	24	24
515	R248Q	R248Q	Bones	bones	yes	28	17
516	R248Q	R248Q	Bones	bones	no	29	16
517	R248Q	R248Q	Bones	bones	yes	29	29
518	R248Q	R248Q	Hemopathy	hematopoietic and reticuloendothelial systems	no	2	2
519	R248Q	R248Q	Hemopathy	hematopoietic and reticuloendothelial systems	no	16	16
520	R248Q	R248Q	free	free	no	12	12
521	R248Q	R248Q	free	free	no	37	37
522	R248Q	R248Q	Others	peripheral nerves and autonomic nervous system	no	NA	NA
523	R248Q	R248Q	Others	unknown primary site	no	NA	NA
524	R248Q	R248Q	Others	peripheral nerves and autonomic nervous system	no	1	1
525	R248Q	R248Q	Others	unknown primary site	no	1	1
526	R248Q	R248Q	Others	other and ill-defined sites	yes	2	1
527	R248Q	R248Q	Others	other and ill-defined sites	yes	2	1
528	R248Q	R248Q	Others	peripheral nerves and autonomic nervous system	yes	2	2
529	R248Q	R248Q	Others	eye and adnexa	yes	5	5
530	R248Q	R248Q	Others	unknown primary site	no	5	5
531	R248Q	R248Q	Others	peripheral nerves and autonomic nervous system	yes	7	2
532	R248Q	R248Q	Others	unknown primary site	no	15	15
533	R248Q	R248Q	Others	thyroid gland	no	18	18
534	R248Q	R248Q	Others	small intestine	no	22	22
535	R248Q	R248Q	Others	unknown primary site	no	31	31
536	R248Q	R248Q	Others	liver and intrahepatic bile ducts	yes	32	29
537	R248Q	R248Q	Others	lymph nodes	no	32	32
538	R248Q	R248Q	Others	colorectum, nos	no	34	34
539	R248Q	R248Q	Others	thyroid gland	no	36	36
540	R248Q	R248Q	Others	other and unspecified parts of biliary tract	no	37	37
541	R248Q	R248Q	Others	bronchus and lung	no	38	38
542	R248Q	R248Q	Others	skin (excludes skin of vulva, skin of penis, skin of scrotum )	no	43	43
543	R248Q	R248Q	Others	pancreas	no	48	48
544	R248Q	R248Q	Others	bronchus and lung	no	55	55
545	R248Q	R248Q	Others	thymus	no	61	61
546	R248Q	R248Q	Others	bronchus and lung	no	63	63
547	R273H	R273H	Breast	breast	no	NA	NA
548	R273H	R273H	Breast	breast	no	NA	NA
549	R273H	R273H	Breast	breast	no	NA	NA
550	R273H	R273H	Breast	breast	no	16	16
551	R273H	R273H	Breast	breast	no	27	27
552	R273H	R273H	Breast	breast	yes	28	28
553	R273H	R273H	Breast	breast	no	28	28
554	R273H	R273H	Breast	breast	no	29	29
555	R273H	R273H	Breast	breast	yes	29	29
556	R273H	R273H	Breast	breast	no	29	29
557	R273H	R273H	Breast	breast	no	30	30
558	R273H	R273H	Breast	breast	no	31	31
559	R273H	R273H	Breast	breast	no	31	31
560	R273H	R273H	Breast	breast	no	32	32
561	R273H	R273H	Breast	breast	no	33	33
562	R273H	R273H	Breast	breast	no	33	33
563	R273H	R273H	Breast	breast	no	33	33
564	R273H	R273H	Breast	breast	yes	34	34
565	R273H	R273H	Breast	breast	no	39	39
566	R273H	R273H	Breast	breast	no	39	39
567	R273H	R273H	Breast	breast	no	40	40
568	R273H	R273H	Breast	breast	no	43	43
569	R273H	R273H	Breast	breast	no	53	53
570	R273H	R273H	Breast	breast	yes	61	51
571	R273H	R273H	Soft tissues	connective, subcutaneous and other soft tissues	yes	NA	na
572	R273H	R273H	Soft tissues	connective, subcutaneous and other soft tissues	yes	NA	na
573	R273H	R273H	Soft tissues	connective, subcutaneous and other soft tissues	no	1	1
574	R273H	R273H	Soft tissues	connective, subcutaneous and other soft tissues	no	1	1
575	R273H	R273H	Soft tissues	connective, subcutaneous and other soft tissues	no	2	2
576	R273H	R273H	Soft tissues	connective, subcutaneous and other soft tissues	no	2	2
577	R273H	R273H	Soft tissues	connective, subcutaneous and other soft tissues	no	3	2
578	R273H	R273H	Soft tissues	connective, subcutaneous and other soft tissues	no	6	6
579	R273H	R273H	Soft tissues	connective, subcutaneous and other soft tissues	no	7	7
580	R273H	R273H	Soft tissues	connective, subcutaneous and other soft tissues	no	8	8
581	R273H	R273H	Soft tissues	connective, subcutaneous and other soft tissues	no	10	10
582	R273H	R273H	Soft tissues	connective, subcutaneous and other soft tissues	yes	11	11
583	R273H	R273H	Soft tissues	connective, subcutaneous and other soft tissues	no	11	11
584	R273H	R273H	Soft tissues	connective, subcutaneous and other soft tissues	no	18	18
585	R273H	R273H	Soft tissues	connective, subcutaneous and other soft tissues	no	21	21
586	R273H	R273H	Soft tissues	connective, subcutaneous and other soft tissues	no	26	26
587	R273H	R273H	Soft tissues	connective, subcutaneous and other soft tissues	no	26	26
588	R273H	R273H	Soft tissues	connective, subcutaneous and other soft tissues	no	40	40
589	R273H	R273H	Brain	brain	no	0	0
590	R273H	R273H	Brain	brain	no	1	1
591	R273H	R273H	Brain	brain	no	1	1
592	R273H	R273H	Brain	brain	no	3	3
593	R273H	R273H	Brain	brain	no	8	8
594	R273H	R273H	Brain	brain	yes	13	13
595	R273H	R273H	Brain	brain	no	15	15
596	R273H	R273H	Brain	brain	yes	28	28
597	R273H	R273H	Adrenal	adrenal gland	no	NA	NA
598	R273H	R273H	Adrenal	adrenal gland	no	2	2
599	R273H	R273H	Adrenal	adrenal gland	no	7	7
600	R273H	R273H	Bones	bones	no	NA	NA
601	R273H	R273H	Bones	bones	no	NA	NA
602	R273H	R273H	Bones	bones	no	NA	NA
603	R273H	R273H	Bones	bones	no	NA	NA
604	R273H	R273H	Bones	bones	no	7	7
605	R273H	R273H	Bones	bones	no	9	9
606	R273H	R273H	Bones	bones	yes	11	11
607	R273H	R273H	Bones	bones	yes	13	13
608	R273H	R273H	Bones	bones	no	14	14
609	R273H	R273H	Bones	bones	yes	17	17
610	R273H	R273H	Bones	bones	no	18	18
611	R273H	R273H	Bones	bones	no	20	20
612	R273H	R273H	Bones	bones	no	40	40
613	R273H	R273H	Bones	bones	no	41	41
614	R273H	R273H	Bones	bones	no	43	43
615	R273H	R273H	Bones	bones	no	48	48
616	R273H	R273H	Hemopathy	hematopoietic and reticuloendothelial systems	no	NA	NA
617	R273H	R273H	Hemopathy	hematopoietic and reticuloendothelial systems	no	4	4
618	R273H	R273H	Hemopathy	hematopoietic and reticuloendothelial systems	no	27	27
619	R273H	R273H	Hemopathy	hematopoietic and reticuloendothelial systems	no	45	45
620	R273H	R273H	free	free	no	NA	NA
621	R273H	R273H	free	free	no	6	6
622	R273H	R273H	free	free	no	26	26
623	R273H	R273H	free	free	no	34	34
624	R273H	R273H	free	free	no	35	35
625	R273H	R273H	Others	kidney	no	NA	NA
626	R273H	R273H	Others	retroperitoneum and peritoneum	no	2	2
627	R273H	R273H	Others	unknown primary site	no	2	2
628	R273H	R273H	Others	kidney	no	3	3
629	R273H	R273H	Others	kidney	no	5	5
630	R273H	R273H	Others	peripheral nerves and autonomic nervous system	yes	5	5
631	R273H	R273H	Others	peripheral nerves and autonomic nervous system	no	7	7
632	R273H	R273H	Others	skin (excludes skin of vulva, skin of penis, skin of scrotum )	no	22	19
633	R273H	R273H	Others	testis	no	22	17
634	R273H	R273H	Others	testis	no	22	19
635	R273H	R273H	Others	unknown primary site	no	23	23
636	R273H	R273H	Others	bronchus and lung	no	29	29
637	R273H	R273H	Others	stomach	no	29	29
638	R273H	R273H	Others	skin (excludes skin of vulva, skin of penis, skin of scrotum )	yes	30	22
639	R273H	R273H	Others	stomach	yes	30	30
640	R273H	R273H	Others	bronchus and lung	no	34	34
641	R273H	R273H	Others	unknown primary site	yes	34	34
642	R273H	R273H	Others	stomach	yes	38	38
643	R273H	R273H	Others	vagina	no	38	38
644	R273H	R273H	Others	thyroid gland	no	39	39
645	R273H	R273H	Others	stomach	no	41	41
646	R273H	R273H	Others	bronchus and lung	no	48	48
647	R273H	R273H	Others	bronchus and lung	yes	61	57
648	R273H	R273H	Others	uterus, nos	no	77	77
649	G245S	G245S	Breast	breast	no	NA	NA
650	G245S	G245S	Breast	breast	no	NA	NA
651	G245S	G245S	Breast	breast	no	NA	NA
652	G245S	G245S	Breast	breast	no	NA	NA
653	G245S	G245S	Breast	breast	no	NA	NA
654	G245S	G245S	Breast	breast	no	23	22
655	G245S	G245S	Breast	breast	no	23	23
656	G245S	G245S	Breast	breast	no	24	24
657	G245S	G245S	Breast	breast	no	24	24
658	G245S	G245S	Breast	breast	no	24	24
659	G245S	G245S	Breast	breast	no	24	24
660	G245S	G245S	Breast	breast	no	26	26
661	G245S	G245S	Breast	breast	yes	28	28
662	G245S	G245S	Breast	breast	yes	29	29
663	G245S	G245S	Breast	breast	no	32	32
664	G245S	G245S	Breast	breast	no	32	32
665	G245S	G245S	Breast	breast	no	33	33
666	G245S	G245S	Breast	breast	yes	34	34
667	G245S	G245S	Breast	breast	no	35	35
668	G245S	G245S	Breast	breast	no	35	35
669	G245S	G245S	Breast	breast	no	39	39
670	G245S	G245S	Breast	breast	no	42	42
671	G245S	G245S	Breast	breast	no	43	43
672	G245S	G245S	Breast	breast	no	44	44
673	G245S	G245S	Breast	breast	yes	47	47
674	G245S	G245S	Breast	breast	no	55	55
675	G245S	G245S	Breast	breast	no	59	59
676	G245S	G245S	Breast	breast	no	66	66
677	G245S	G245S	Soft tissues	connective, subcutaneous and other soft tissues	no	NA	NA
678	G245S	G245S	Soft tissues	connective, subcutaneous and other soft tissues	no	2	2
679	G245S	G245S	Soft tissues	connective, subcutaneous and other soft tissues	no	2	2
680	G245S	G245S	Soft tissues	connective, subcutaneous and other soft tissues	no	8	8
681	G245S	G245S	Soft tissues	connective, subcutaneous and other soft tissues	no	12	12
682	G245S	G245S	Soft tissues	connective, subcutaneous and other soft tissues	no	29	29
683	G245S	G245S	Soft tissues	connective, subcutaneous and other soft tissues	no	43	43
684	G245S	G245S	Soft tissues	connective, subcutaneous and other soft tissues	yes	50	40
685	G245S	G245S	Soft tissues	connective, subcutaneous and other soft tissues	yes	50	43
686	G245S	G245S	Brain	brain	yes	NA	na
687	G245S	G245S	Brain	brain	yes	NA	na
688	G245S	G245S	Brain	brain	no	NA	NA
689	G245S	G245S	Brain	brain	no	2	2
690	G245S	G245S	Brain	brain	no	3	3
691	G245S	G245S	Brain	brain	yes	4	4
692	G245S	G245S	Brain	brain	no	8	8
693	G245S	G245S	Brain	brain	yes	37	27
694	G245S	G245S	Brain	brain	yes	50	50
695	G245S	G245S	Brain	brain	yes	54	54
696	G245S	G245S	Brain	brain	no	67	67
697	G245S	G245S	Adrenal	adrenal gland	no	3	3
698	G245S	G245S	Bones	bones	yes	18	18
699	G245S	G245S	Bones	bones	yes	18	18
700	G245S	G245S	Bones	bones	yes	37	37
701	G245S	G245S	Hemopathy	hematopoietic and reticuloendothelial systems	no	3	0
702	G245S	G245S	Hemopathy	hematopoietic and reticuloendothelial systems	no	7	0
703	G245S	G245S	Hemopathy	hematopoietic and reticuloendothelial systems	no	14	14
704	G245S	G245S	Hemopathy	hematopoietic and reticuloendothelial systems	no	30	30
705	G245S	G245S	Hemopathy	hematopoietic and reticuloendothelial systems	no	51	51
706	G245S	G245S	free	free	no	NA	NA
707	G245S	G245S	free	free	no	NA	NA
708	G245S	G245S	free	free	no	NA	NA
709	G245S	G245S	free	free	yes	25	25
710	G245S	G245S	free	free	no	36	36
711	G245S	G245S	free	free	no	52	52
712	G245S	G245S	free	free	yes	55	55
713	G245S	G245S	Others	ovary	yes	NA	na
714	G245S	G245S	Others	kidney	no	9	9
715	G245S	G245S	Others	unknown primary site	no	10	10
716	G245S	G245S	Others	colon	no	21	21
717	G245S	G245S	Others	bronchus and lung	no	30	0
718	G245S	G245S	Others	unknown primary site	no	30	30
719	G245S	G245S	Others	bronchus and lung	no	34	34
720	G245S	G245S	Others	skin (excludes skin of vulva, skin of penis, skin of scrotum )	no	34	0
721	G245S	G245S	Others	skin (excludes skin of vulva, skin of penis, skin of scrotum )	no	35	0
722	G245S	G245S	Others	skin (excludes skin of vulva, skin of penis, skin of scrotum )	no	40	0
723	G245S	G245S	Others	colon	no	41	41
724	G245S	G245S	Others	skin (excludes skin of vulva, skin of penis, skin of scrotum )	no	41	0
725	G245S	G245S	Others	colon	no	43	43
726	G245S	G245S	Others	stomach	no	43	0
727	G245S	G245S	Others	bronchus and lung	no	46	46
728	G245S	G245S	Others	peripheral nerves and autonomic nervous system	no	46	0
729	G245S	G245S	Others	bronchus and lung	no	68	68
730	G245S	G245S	Others	colon	no	69	69
731	G245S	G245S	Others	skin (excludes skin of vulva, skin of penis, skin of scrotum )	no	71	0
732	G245S	G245S	Others	pancreas	no	72	0
733	R282W	R282W	Breast	breast	no	NA	NA
734	R282W	R282W	Breast	breast	no	NA	NA
735	R282W	R282W	Breast	breast	no	NA	NA
736	R282W	R282W	Breast	breast	yes	19	19
737	R282W	R282W	Breast	breast	no	26	26
738	R282W	R282W	Breast	breast	no	27	27
739	R282W	R282W	Breast	breast	no	28	28
740	R282W	R282W	Breast	breast	no	30	30
741	R282W	R282W	Breast	breast	no	32	32
742	R282W	R282W	Breast	breast	no	33	33
743	R282W	R282W	Breast	breast	no	38	38
744	R282W	R282W	Breast	breast	no	40	40
745	R282W	R282W	Breast	breast	no	40	40
746	R282W	R282W	Breast	breast	no	49	49
747	R282W	R282W	Breast	breast	no	49	49
748	R282W	R282W	Soft tissues	connective, subcutaneous and other soft tissues	no	1	1
749	R282W	R282W	Soft tissues	connective, subcutaneous and other soft tissues	no	2	2
750	R282W	R282W	Soft tissues	connective, subcutaneous and other soft tissues	no	3	3
751	R282W	R282W	Soft tissues	connective, subcutaneous and other soft tissues	yes	4	4
752	R282W	R282W	Soft tissues	connective, subcutaneous and other soft tissues	yes	7	7
753	R282W	R282W	Soft tissues	connective, subcutaneous and other soft tissues	no	11	11
754	R282W	R282W	Soft tissues	connective, subcutaneous and other soft tissues	no	14	14
755	R282W	R282W	Soft tissues	connective, subcutaneous and other soft tissues	no	21	21
756	R282W	R282W	Brain	brain	yes	4	3
757	R282W	R282W	Brain	brain	yes	4	4
758	R282W	R282W	Brain	brain	no	5	5
759	R282W	R282W	Brain	brain	yes	8	7
760	R282W	R282W	Brain	brain	no	8	8
761	R282W	R282W	Brain	brain	yes	9	9
762	R282W	R282W	Brain	brain	no	33	33
763	R282W	R282W	Adrenal	adrenal gland	no	NA	NA
764	R282W	R282W	Adrenal	adrenal gland	no	1	1
765	R282W	R282W	Adrenal	adrenal gland	no	2	2
766	R282W	R282W	Adrenal	adrenal gland	no	25	25
767	R282W	R282W	Bones	bones	no	NA	NA
768	R282W	R282W	Bones	bones	no	5	5
769	R282W	R282W	Bones	bones	yes	9	9
770	R282W	R282W	Bones	bones	yes	10	10
771	R282W	R282W	Bones	bones	no	11	11
772	R282W	R282W	Bones	bones	no	11	11
773	R282W	R282W	Bones	bones	yes	12	12
774	R282W	R282W	Bones	bones	yes	13	13
775	R282W	R282W	Bones	bones	yes	14	14
776	R282W	R282W	Bones	bones	no	18	18
777	R282W	R282W	Bones	bones	no	19	19
778	R282W	R282W	Bones	bones	no	19	19
779	R282W	R282W	Bones	bones	no	21	21
780	R282W	R282W	Bones	bones	yes	22	22
781	R282W	R282W	free	free	no	NA	NA
782	R282W	R282W	free	free	no	NA	NA
783	R282W	R282W	free	free	no	NA	NA
784	R282W	R282W	free	free	no	1	1
785	R282W	R282W	free	free	no	9	9
786	R282W	R282W	free	free	no	10	10
787	R282W	R282W	free	free	no	15	15
788	R282W	R282W	free	free	no	23	23
789	R282W	R282W	free	free	no	30	30
790	R282W	R282W	free	free	no	35	35
791	R282W	R282W	Others	skin (excludes skin of vulva, skin of penis, skin of scrotum )	no	NA	NA
792	R282W	R282W	Others	skin (excludes skin of vulva, skin of penis, skin of scrotum )	no	NA	NA
793	R282W	R282W	Others	thyroid gland	no	NA	NA
794	R282W	R282W	Others	unknown primary site	no	NA	NA
795	R282W	R282W	Others	vagina	no	NA	NA
796	R282W	R282W	Others	vagina	no	NA	NA
797	R282W	R282W	Others	other and ill-defined sites in lip, oral cavity and pharynx	yes	4	4
798	R282W	R282W	Others	ovary	yes	4	1
799	R282W	R282W	Others	peripheral nerves and autonomic nervous system	yes	4	1
800	R282W	R282W	Others	peripheral nerves and autonomic nervous system	yes	8	7
801	R282W	R282W	Others	ovary	yes	18	18
802	R282W	R282W	Others	stomach	yes	22	22
803	R282W	R282W	Others	thyroid gland	no	23	23
804	R282W	R282W	Others	kidney	no	24	24
805	R282W	R282W	Others	bronchus and lung	no	30	30
806	R282W	R282W	Others	other and ill-defined sites	no	40	40
807	R282W	R282W	Others	stomach	yes	46	46
808	R273C	R273C	Breast	breast	no	NA	NA
809	R273C	R273C	Breast	breast	no	23	23
810	R273C	R273C	Breast	breast	no	25	25
811	R273C	R273C	Breast	breast	yes	25	25
812	R273C	R273C	Breast	breast	no	27	27
813	R273C	R273C	Breast	breast	no	30	30
814	R273C	R273C	Breast	breast	no	30	30
815	R273C	R273C	Breast	breast	no	30	30
816	R273C	R273C	Breast	breast	yes	32	32
817	R273C	R273C	Breast	breast	no	34	34
818	R273C	R273C	Breast	breast	no	37	37
819	R273C	R273C	Breast	breast	no	38	38
820	R273C	R273C	Breast	breast	no	45	45
821	R273C	R273C	Breast	breast	yes	57	37
822	R273C	R273C	Breast	breast	yes	57	51
823	R273C	R273C	Breast	breast	yes	57	57
824	R273C	R273C	Breast	breast	no	57	57
825	R273C	R273C	Soft tissues	connective, subcutaneous and other soft tissues	yes	10	10
826	R273C	R273C	Soft tissues	connective, subcutaneous and other soft tissues	no	16	16
827	R273C	R273C	Soft tissues	connective, subcutaneous and other soft tissues	no	18	18
828	R273C	R273C	Soft tissues	connective, subcutaneous and other soft tissues	yes	57	22
829	R273C	R273C	Brain	brain	no	23	0
830	R273C	R273C	Brain	brain	no	23	0
831	R273C	R273C	Brain	brain	no	26	0
832	R273C	R273C	Brain	brain	no	29	0
833	R273C	R273C	Brain	brain	yes	65	65
834	R273C	R273C	Adrenal	adrenal gland	no	NA	NA
835	R273C	R273C	Bones	bones	no	13	0
836	R273C	R273C	Bones	bones	yes	17	0
837	R273C	R273C	Bones	bones	yes	32	0
838	R273C	R273C	Bones	bones	no	32	0
839	R273C	R273C	Hemopathy	hematopoietic and reticuloendothelial systems	no	NA	NA
840	R273C	R273C	Hemopathy	hematopoietic and reticuloendothelial systems	no	15	15
841	R273C	R273C	Hemopathy	hematopoietic and reticuloendothelial systems	no	28	28
842	R273C	R273C	Hemopathy	hematopoietic and reticuloendothelial systems	no	29	29
843	R273C	R273C	free	free	no	NA	NA
844	R273C	R273C	Others	thymus	no	NA	NA
845	R273C	R273C	Others	unknown primary site	no	15	15
846	R273C	R273C	Others	colon	no	18	18
847	R273C	R273C	Others	stomach	no	19	19
848	R273C	R273C	Others	unknown primary site	no	25	25
849	R273C	R273C	Others	unknown primary site	no	25	25
850	R273C	R273C	Others	other and unspecified parts of tongue	no	28	0
851	R273C	R273C	Others	thyroid gland	no	28	28
852	R273C	R273C	Others	thyroid gland	no	28	28
853	R273C	R273C	Others	ovary	no	29	0
854	R273C	R273C	Others	bronchus and lung	yes	33	33
855	R273C	R273C	Others	colon	yes	34	34
856	R273C	R273C	Others	skin (excludes skin of vulva, skin of penis, skin of scrotum )	no	35	0
857	R273C	R273C	Others	bronchus and lung	no	39	39
858	R273C	R273C	Others	bronchus and lung	no	42	42
859	R273C	R273C	Others	other and unspecified male genital organs	no	50	0
860	R273C	R273C	Others	bronchus and lung	yes	57	55
861	R273C	R273C	Others	kidney	yes	57	0
862	R273C	R273C	Others	ovary	yes	57	0
863	R273C	R273C	Others	skin (excludes skin of vulva, skin of penis, skin of scrotum )	yes	57	0
864	R273C	R273C	Others	skin (excludes skin of vulva, skin of penis, skin of scrotum )	yes	57	0
865	R273C	R273C	Others	skin (excludes skin of vulva, skin of penis, skin of scrotum )	yes	57	52
866	R273C	R273C	Others	skin (excludes skin of vulva, skin of penis, skin of scrotum )	yes	57	52
867	R273C	R273C	Others	uterus, nos	yes	57	51
868	R273C	R273C	Others	gallbladder	yes	70	70
869	Y220C	Y220C	Breast	breast	no	NA	NA
870	Y220C	Y220C	Breast	breast	no	23	21
871	Y220C	Y220C	Breast	breast	no	25	25
872	Y220C	Y220C	Breast	breast	yes	27	27
873	Y220C	Y220C	Breast	breast	no	28	28
874	Y220C	Y220C	Breast	breast	no	28	28
875	Y220C	Y220C	Breast	breast	yes	35	35
876	Y220C	Y220C	Breast	breast	no	35	35
877	Y220C	Y220C	Breast	breast	yes	36	36
878	Y220C	Y220C	Breast	breast	yes	36	36
879	Y220C	Y220C	Breast	breast	yes	37	28
880	Y220C	Y220C	Breast	breast	yes	37	35
881	Y220C	Y220C	Breast	breast	yes	37	35
882	Y220C	Y220C	Breast	breast	no	39	39
883	Y220C	Y220C	Soft tissues	connective, subcutaneous and other soft tissues	yes	1	1
884	Y220C	Y220C	Soft tissues	connective, subcutaneous and other soft tissues	no	2	2
885	Y220C	Y220C	Soft tissues	connective, subcutaneous and other soft tissues	yes	3	3
886	Y220C	Y220C	Soft tissues	connective, subcutaneous and other soft tissues	yes	5	3
887	Y220C	Y220C	Soft tissues	connective, subcutaneous and other soft tissues	no	5	5
888	Y220C	Y220C	Soft tissues	connective, subcutaneous and other soft tissues	no	9	9
889	Y220C	Y220C	Soft tissues	connective, subcutaneous and other soft tissues	no	23	21
890	Y220C	Y220C	Soft tissues	connective, subcutaneous and other soft tissues	yes	37	32
891	Y220C	Y220C	Soft tissues	connective, subcutaneous and other soft tissues	yes	37	36
892	Y220C	Y220C	Soft tissues	connective, subcutaneous and other soft tissues	no	51	51
893	Y220C	Y220C	Brain	brain	yes	NA	na
894	Y220C	Y220C	Brain	brain	yes	2	1
895	Y220C	Y220C	Brain	brain	yes	4	4
896	Y220C	Y220C	Brain	brain	no	39	39
897	Y220C	Y220C	Adrenal	adrenal gland	no	NA	NA
898	Y220C	Y220C	Adrenal	adrenal gland	yes	1	1
899	Y220C	Y220C	Adrenal	adrenal gland	no	1	1
900	Y220C	Y220C	Adrenal	adrenal gland	no	5	5
901	Y220C	Y220C	Bones	bones	yes	13	13
902	Y220C	Y220C	Bones	bones	yes	13	13
903	Y220C	Y220C	Bones	bones	yes	17	17
904	Y220C	Y220C	Bones	bones	yes	17	17
905	Y220C	Y220C	Bones	bones	yes	17	17
906	Y220C	Y220C	Bones	bones	yes	17	17
907	Y220C	Y220C	Bones	bones	no	28	28
908	Y220C	Y220C	Bones	bones	yes	37	15
909	Y220C	Y220C	Hemopathy	hematopoietic and reticuloendothelial systems	no	11	11
910	Y220C	Y220C	Hemopathy	hematopoietic and reticuloendothelial systems	no	13	13
911	Y220C	Y220C	free	free	no	NA	NA
912	Y220C	Y220C	free	free	no	2	2
913	Y220C	Y220C	Others	unknown primary site	no	NA	NA
914	Y220C	Y220C	Others	lymph nodes	no	23	13
915	Y220C	Y220C	Others	bronchus and lung	yes	37	34
916	Y220C	Y220C	Others	bronchus and lung	yes	37	34
917	Y220C	Y220C	Others	colon	yes	37	29
918	Y220C	Y220C	Others	uterus, nos	yes	37	29
919	Y220C	Y220C	Others	bronchus and lung	no	38	38
920	Y220C	Y220C	Others	bronchus and lung	no	44	44
921	R213Q	R213Q	Breast	breast	no	NA	NA
922	R213Q	R213Q	Breast	breast	no	NA	NA
923	R213Q	R213Q	Breast	breast	no	38	38
924	R213Q	R213Q	Breast	breast	no	38	38
925	R213Q	R213Q	Breast	breast	no	41	41
926	R213Q	R213Q	Breast	breast	no	42	42
927	R213Q	R213Q	Breast	breast	no	42	42
928	R213Q	R213Q	Breast	breast	no	68	68
929	R213Q	R213Q	Breast	breast	no	69	69
930	R213Q	R213Q	Breast	breast	no	69	69
931	R213Q	R213Q	Brain	brain	no	1	1
932	R213Q	R213Q	Brain	brain	no	1	1
933	R213Q	R213Q	Brain	brain	no	12	12
934	R213Q	R213Q	Adrenal	adrenal gland	no	NA	NA
935	R213Q	R213Q	Adrenal	adrenal gland	no	1	1
936	R213Q	R213Q	Adrenal	adrenal gland	no	6	6
937	R213Q	R213Q	free	free	no	38	38
938	R213Q	R213Q	Others	lymph nodes	no	15	15
939	R213Q	R213Q	Others	placenta	yes	23	23
940	R213Q	R213Q	Others	thymus	no	25	25
941	R213Q	R213Q	Others	retroperitoneum and peritoneum	yes	32	32
942	R213Q	R213Q	Others	other and unspecified parts of biliary tract	yes	41	41
943	R213Q	R213Q	Others	skin (excludes skin of vulva, skin of penis, skin of scrotum )	no	46	46
944	R213Q	R213Q	Others	colorectum, nos	yes	47	47
945	R213Q	R213Q	Others	kidney	no	47	47
946	R213Q	R213Q	Others	thyroid gland	no	52	52
947	R213Q	R213Q	Others	kidney	no	53	53
948	R213Q	R213Q	Others	bronchus and lung	yes	55	55
949	R213Q	R213Q	Others	retroperitoneum and peritoneum	yes	55	55
950	R213Q	R213Q	Others	ovary	yes	59	59
951	R213Q	R213Q	Others	stomach	yes	59	59
952	R213Q	R213Q	Others	unknown primary site	no	63	63
953	R213Q	R213Q	Others	skin (excludes skin of vulva, skin of penis, skin of scrotum )	no	66	66
954	R213Q	R213Q	Others	pancreas	no	69	69
955	R213Q	R213Q	Others	colorectum, nos	no	71	71
956	R213Q	R213Q	Others	kidney	no	71	71
957	R213Q	R213Q	Others	stomach	no	71	71
958	Others	na	Breast	breast	no	NA	NA
959	Others	na	Breast	breast	no	NA	NA
960	Others	na	Breast	breast	no	NA	NA
961	Others	na	Breast	breast	no	NA	NA
962	Others	na	Breast	breast	no	NA	NA
963	Others	na	Breast	breast	no	NA	NA
964	Others	na	Breast	breast	no	NA	NA
965	Others	na	Breast	breast	no	NA	NA
966	Others	na	Breast	breast	no	NA	NA
967	Others	na	Breast	breast	no	NA	NA
968	Others	na	Breast	breast	no	NA	NA
969	Others	na	Breast	breast	no	NA	NA
970	Others	na	Breast	breast	no	NA	NA
971	Others	na	Breast	breast	no	NA	NA
972	Others	na	Breast	breast	no	NA	NA
973	Others	R267Q	Breast	breast	no	NA	NA
974	Others	G245D	Breast	breast	yes	NA	na
975	Others	K292I	Breast	breast	no	NA	NA
976	Others	V97I	Breast	breast	no	NA	NA
977	Others	V172F	Breast	breast	no	NA	NA
978	Others	R290L	Breast	breast	no	NA	NA
979	Others	P151A	Breast	breast	no	NA	NA
980	Others	P151A	Breast	breast	no	NA	NA
981	Others	I255del	Breast	breast	no	NA	NA
982	Others	I255del	Breast	breast	no	NA	NA
983	Others	R158H	Breast	breast	no	NA	NA
984	Others	R158H	Breast	breast	no	NA	NA
985	Others	L194F	Breast	breast	no	NA	NA
986	Others	L194F	Breast	breast	no	NA	NA
987	Others	R283C	Breast	breast	no	NA	NA
988	Others	D48fs	Breast	breast	no	NA	NA
989	Others	D48fs	Breast	breast	no	NA	NA
990	Others	L130H	Breast	breast	no	NA	NA
991	Others	L130H	Breast	breast	no	NA	NA
992	Others	R342*	Breast	breast	no	NA	NA
993	Others	R342*	Breast	breast	no	NA	NA
994	Others	P278A	Breast	breast	no	NA	NA
995	Others	W146*	Breast	breast	no	NA	NA
996	Others	R267W	Breast	breast	no	NA	NA
997	Others	P278L	Breast	breast	no	NA	NA
998	Others	E62*	Breast	breast	no	NA	NA
999	Others	E62*	Breast	breast	no	NA	NA
1000	Others	W146*	Breast	breast	no	NA	NA
1001	Others	W146*	Breast	breast	no	NA	NA
1002	Others	Y220S	Breast	breast	no	NA	NA
1003	Others	Y220S	Breast	breast	no	NA	NA
1004	Others	R196*	Breast	breast	no	NA	NA
1005	Others	R158H	Breast	breast	no	NA	NA
1006	Others	R181H	Breast	breast	no	NA	NA
1007	Others	P82L	Breast	breast	no	NA	NA
1008	Others	V157I	Breast	breast	no	NA	NA
1009	Others	E358V	Breast	breast	no	NA	NA
1010	Others	E358V	Breast	breast	no	NA	NA
1011	Others	E358V	Breast	breast	no	NA	NA
1012	Others	D352N	Breast	breast	no	NA	NA
1013	Others	D352N	Breast	breast	no	NA	NA
1014	Others	E339K	Breast	breast	no	NA	NA
1015	Others	R333fs	Breast	breast	no	NA	NA
1016	Others	R306fs	Breast	breast	no	NA	NA
1017	Others	C275R	Breast	breast	no	NA	NA
1018	Others	I251T	Breast	breast	no	NA	NA
1019	Others	Y234C	Breast	breast	no	NA	NA
1020	Others	T211fs	Breast	breast	no	NA	NA
1021	Others	D207G	Breast	breast	no	NA	NA
1022	Others	H193R	Breast	breast	no	NA	NA
1023	Others	R181H	Breast	breast	no	NA	NA
1024	Others	H179Q	Breast	breast	no	NA	NA
1025	Others	R175C	Breast	breast	no	NA	NA
1026	Others	V172I	Breast	breast	no	NA	NA
1027	Others	R158H	Breast	breast	no	NA	NA
1028	Others	R158H	Breast	breast	no	NA	NA
1029	Others	R158C	Breast	breast	no	NA	NA
1030	Others	R156C	Breast	breast	no	NA	NA
1031	Others	R156C	Breast	breast	no	NA	NA
1032	Others	R156C	Breast	breast	no	NA	NA
1033	Others	K132R	Breast	breast	no	NA	NA
1034	Others	T125fs	Breast	breast	no	NA	NA
1035	Others	P36L	Breast	breast	no	NA	NA
1036	Others	P27L	Breast	breast	no	NA	NA
1037	Others	E11Q	Breast	breast	no	NA	NA
1038	Others	E11Q	Breast	breast	no	NA	NA
1039	Others	R249K	Breast	breast	no	NA	NA
1040	Others	R248L	Breast	breast	no	NA	NA
1041	Others	E56*	Breast	breast	no	NA	NA
1042	Others	H193R	Breast	breast	no	NA	NA
1043	Others	P151S	Breast	breast	no	NA	NA
1044	Others	R337C	Breast	breast	no	NA	NA
1045	Others	S121T	Breast	breast	no	NA	NA
1046	Others	T125R	Breast	breast	no	NA	NA
1047	Others	M246L	Breast	breast	no	NA	NA
1048	Others	N239fs	Breast	breast	no	NA	NA
1049	Others	R158H	Breast	breast	yes	15	0
1050	Others	L257Q	Breast	breast	yes	15	0
1051	Others	E336*	Breast	breast	no	15	0
1052	Others	na	Breast	breast	no	18	18
1053	Others	na	Breast	breast	no	18	18
1054	Others	E336*	Breast	breast	no	18	18
1055	Others	E336*	Breast	breast	no	18	18
1056	Others	Y126C	Breast	breast	no	18	18
1057	Others	S106R	Breast	breast	yes	19	19
1058	Others	na	Breast	breast	no	20	20
1059	Others	R175G	Breast	breast	no	20	20
1060	Others	na	Breast	breast	yes	21	19
1061	Others	na	Breast	breast	no	21	21
1062	Others	T155N	Breast	breast	no	21	21
1063	Others	R306*	Breast	breast	yes	22	22
1064	Others	Y103*	Breast	breast	no	22	22
1065	Others	W146*	Breast	breast	no	22	22
1066	Others	C242R	Breast	breast	no	22	22
1067	Others	Q165*	Breast	breast	no	22	22
1068	Others	Q165*	Breast	breast	no	22	22
1069	Others	Y107*	Breast	breast	no	22	22
1070	Others	M237V	Breast	breast	no	22	22
1071	Others	na	Breast	breast	yes	23	23
1072	Others	E336*	Breast	breast	no	23	23
1073	Others	G105C	Breast	breast	no	23	23
1074	Others	R196*	Breast	breast	no	23	23
1075	Others	R342P	Breast	breast	no	23	23
1076	Others	I232T	Breast	breast	no	23	23
1077	Others	P27fs	Breast	breast	no	23	23
1078	Others	na	Breast	breast	yes	24	24
1079	Others	na	Breast	breast	no	24	24
1080	Others	na	Breast	breast	no	24	24
1081	Others	na	Breast	breast	no	24	24
1082	Others	na	Breast	breast	no	24	24
1083	Others	C141Y	Breast	breast	yes	24	24
1084	Others	H179Y	Breast	breast	no	24	24
1085	Others	S106R	Breast	breast	yes	24	24
1086	Others	C242Y	Breast	breast	no	24	24
1087	Others	C242R	Breast	breast	no	24	24
1088	Others	R196*	Breast	breast	no	24	24
1089	Others	V143M	Breast	breast	no	24	24
1090	Others	R213*	Breast	breast	no	24	24
1091	Others	E339*	Breast	breast	no	24	24
1092	Others	C229fs	Breast	breast	no	24	24
1093	Others	G187R	Breast	breast	no	24	24
1094	Others	na	Breast	breast	yes	25	25
1095	Others	na	Breast	breast	no	25	25
1096	Others	na	Breast	breast	no	25	25
1097	Others	na	Breast	breast	no	25	25
1098	Others	na	Breast	breast	no	25	25
1099	Others	na	Breast	breast	no	25	25
1100	Others	M133T	Breast	breast	yes	25	25
1101	Others	P191fs	Breast	breast	no	25	25
1102	Others	H179Y	Breast	breast	no	25	25
1103	Others	R337C	Breast	breast	no	25	25
1104	Others	Y205fs	Breast	breast	no	25	25
1105	Others	I195T	Breast	breast	no	25	25
1106	Others	E346*	Breast	breast	no	25	25
1107	Others	L130P	Breast	breast	no	25	25
1108	Others	C275*	Breast	breast	no	25	25
1109	Others	R337C	Breast	breast	no	25	25
1110	Others	L111P	Breast	breast	no	25	25
1111	Others	V143A	Breast	breast	no	25	25
1112	Others	na	Breast	breast	yes	26	25
1113	Others	na	Breast	breast	yes	26	26
1114	Others	na	Breast	breast	no	26	26
1115	Others	na	Breast	breast	no	26	26
1116	Others	na	Breast	breast	no	26	26
1117	Others	M246V	Breast	breast	no	26	25
1118	Others	M246V	Breast	breast	no	26	25
1119	Others	M133R	Breast	breast	yes	26	26
1120	Others	M133R	Breast	breast	yes	26	26
1121	Others	P191fs	Breast	breast	no	26	26
1122	Others	N131del	Breast	breast	no	26	26
1123	Others	C242Y	Breast	breast	no	26	26
1124	Others	Q38*	Breast	breast	no	26	26
1125	Others	R158H	Breast	breast	no	26	26
1126	Others	R342*	Breast	breast	no	26	26
1127	Others	E339Q	Breast	breast	no	26	26
1128	Others	T312fs	Breast	breast	no	26	26
1129	Others	T312fs	Breast	breast	no	26	26
1130	Others	A161T	Breast	breast	no	26	26
1131	Others	Y236C	Breast	breast	no	26	26
1132	Others	R273G	Breast	breast	no	26	26
1133	Others	R273G	Breast	breast	no	26	26
1134	Others	na	Breast	breast	no	27	25
1135	Others	na	Breast	breast	no	27	25
1136	Others	na	Breast	breast	no	27	27
1137	Others	na	Breast	breast	no	27	27
1138	Others	na	Breast	breast	no	27	27
1139	Others	na	Breast	breast	no	27	27
1140	Others	na	Breast	breast	no	27	27
1141	Others	na	Breast	breast	no	27	27
1142	Others	na	Breast	breast	no	27	27
1143	Others	na	Breast	breast	no	27	27
1144	Others	na	Breast	breast	no	27	27
1145	Others	R175G	Breast	breast	no	27	27
1146	Others	R213*	Breast	breast	no	27	27
1147	Others	M133R	Breast	breast	yes	27	27
1148	Others	M133R	Breast	breast	yes	27	27
1149	Others	M133T	Breast	breast	yes	27	27
1150	Others	R175G	Breast	breast	no	27	27
1151	Others	R306*	Breast	breast	no	27	27
1152	Others	K120*	Breast	breast	yes	27	27
1153	Others	R342*	Breast	breast	yes	27	27
1154	Others	N131I	Breast	breast	no	27	27
1155	Others	R196*	Breast	breast	no	27	27
1156	Others	T125T	Breast	breast	no	27	27
1157	Others	E285K	Breast	breast	no	27	27
1158	Others	R181C	Breast	breast	no	27	27
1159	Others	C229fs	Breast	breast	no	27	27
1160	Others	I195T	Breast	breast	no	27	27
1161	Others	R181S	Breast	breast	no	27	27
1162	Others	V173M	Breast	breast	no	27	27
1163	Others	C176G	Breast	breast	no	27	27
1164	Others	R342*	Breast	breast	no	27	27
1165	Others	na	Breast	breast	no	28	28
1166	Others	na	Breast	breast	no	28	28
1167	Others	na	Breast	breast	no	28	28
1168	Others	na	Breast	breast	no	28	28
1169	Others	na	Breast	breast	no	28	28
1170	Others	V73fs	Breast	breast	no	28	27
1171	Others	C242Y	Breast	breast	yes	28	28
1172	Others	R213*	Breast	breast	no	28	28
1173	Others	S366A	Breast	breast	no	28	28
1174	Others	H178fs	Breast	breast	yes	28	28
1175	Others	G105C	Breast	breast	no	28	28
1176	Others	R209*	Breast	breast	no	28	28
1177	Others	H193Y	Breast	breast	no	28	28
1178	Others	M246V	Breast	breast	no	28	28
1179	Others	M246V	Breast	breast	no	28	28
1180	Others	H193R	Breast	breast	no	28	28
1181	Others	L26fs	Breast	breast	no	28	28
1182	Others	H178D	Breast	breast	no	28	28
1183	Others	Y163*	Breast	breast	no	28	28
1184	Others	V122fs	Breast	breast	no	28	28
1185	Others	P27fs	Breast	breast	no	28	28
1186	Others	na	Breast	breast	no	29	29
1187	Others	na	Breast	breast	no	29	29
1188	Others	na	Breast	breast	no	29	29
1189	Others	na	Breast	breast	no	29	29
1190	Others	na	Breast	breast	no	29	29
1191	Others	P152fs	Breast	breast	no	29	26
1192	Others	R175G	Breast	breast	no	29	29
1193	Others	P152fs	Breast	breast	no	29	29
1194	Others	P151fs	Breast	breast	yes	29	29
1195	Others	H193R	Breast	breast	no	29	29
1196	Others	R175G	Breast	breast	no	29	29
1197	Others	R306*	Breast	breast	no	29	29
1198	Others	P151T	Breast	breast	no	29	29
1199	Others	R283C	Breast	breast	no	29	29
1200	Others	R213*	Breast	breast	no	29	29
1201	Others	C242R	Breast	breast	no	29	29
1202	Others	R181H	Breast	breast	no	29	29
1203	Others	E285K	Breast	breast	no	29	29
1204	Others	G244S	Breast	breast	no	29	29
1205	Others	R181C	Breast	breast	no	29	29
1206	Others	H193R	Breast	breast	no	29	29
1207	Others	G244S	Breast	breast	no	29	29
1208	Others	R342*	Breast	breast	no	29	29
1209	Others	R342*	Breast	breast	no	29	29
1210	Others	C242F	Breast	breast	no	29	29
1211	Others	T125R	Breast	breast	no	29	29
1212	Others	R306*	Breast	breast	no	29	29
1213	Others	Y107*	Breast	breast	no	29	29
1214	Others	R337C	Breast	breast	no	29	29
1215	Others	na	Breast	breast	yes	30	30
1216	Others	na	Breast	breast	no	30	30
1217	Others	na	Breast	breast	no	30	30
1218	Others	na	Breast	breast	no	30	30
1219	Others	na	Breast	breast	no	30	30
1220	Others	na	Breast	breast	no	30	30
1221	Others	na	Breast	breast	no	30	30
1222	Others	na	Breast	breast	no	30	30
1223	Others	na	Breast	breast	no	30	30
1224	Others	na	Breast	breast	no	30	30
1225	Others	na	Breast	breast	no	30	30
1226	Others	N235S	Breast	breast	yes	30	26
1227	Others	Y236*	Breast	breast	yes	30	29
1228	Others	C275F	Breast	breast	no	30	30
1229	Others	C141Y	Breast	breast	no	30	30
1230	Others	D21D	Breast	breast	no	30	30
1231	Others	D21D	Breast	breast	no	30	30
1232	Others	E224D	Breast	breast	no	30	30
1233	Others	R213*	Breast	breast	no	30	30
1234	Others	C238G	Breast	breast	yes	30	30
1235	Others	R213*	Breast	breast	yes	30	30
1236	Others	Y107fs	Breast	breast	no	30	30
1237	Others	R181C	Breast	breast	no	30	30
1238	Others	M246V	Breast	breast	no	30	30
1239	Others	I195T	Breast	breast	no	30	30
1240	Others	N131S	Breast	breast	no	30	30
1241	Others	R158L	Breast	breast	no	30	30
1242	Others	H168R	Breast	breast	no	30	30
1243	Others	R213*	Breast	breast	no	30	30
1244	Others	S241fs	Breast	breast	no	30	30
1245	Others	R306*	Breast	breast	no	30	30
1246	Others	R196Q	Breast	breast	no	30	30
1247	Others	P250L	Breast	breast	no	30	30
1248	Others	T125T	Breast	breast	no	30	30
1249	Others	na	Breast	breast	no	31	28
1250	Others	na	Breast	breast	yes	31	31
1251	Others	na	Breast	breast	no	31	31
1252	Others	na	Breast	breast	no	31	31
1253	Others	na	Breast	breast	no	31	31
1254	Others	M133T	Breast	breast	yes	31	31
1255	Others	M133T	Breast	breast	yes	31	31
1256	Others	M133T	Breast	breast	yes	31	31
1257	Others	M133T	Breast	breast	yes	31	31
1258	Others	G105C	Breast	breast	no	31	31
1259	Others	I162N	Breast	breast	yes	31	31
1260	Others	R337C	Breast	breast	yes	31	31
1261	Others	E285K	Breast	breast	no	31	31
1262	Others	E285K	Breast	breast	no	31	31
1263	Others	A347D	Breast	breast	no	31	31
1264	Others	R283C	Breast	breast	yes	31	31
1265	Others	H179Y	Breast	breast	no	31	31
1266	Others	M246V	Breast	breast	no	31	31
1267	Others	M246V	Breast	breast	no	31	31
1268	Others	R267W	Breast	breast	no	31	31
1269	Others	R156P	Breast	breast	no	31	31
1270	Others	R156P	Breast	breast	no	31	31
1271	Others	Y236C	Breast	breast	no	31	31
1272	Others	T125T	Breast	breast	no	31	31
1273	Others	G245D	Breast	breast	no	31	31
1274	Others	G245D	Breast	breast	no	31	31
1275	Others	R181H	Breast	breast	no	31	31
1276	Others	T125K	Breast	breast	no	31	31
1277	Others	na	Breast	breast	no	32	32
1278	Others	na	Breast	breast	no	32	32
1279	Others	H179Y	Breast	breast	yes	32	25
1280	Others	H179Y	Breast	breast	yes	32	26
1281	Others	D281N	Breast	breast	yes	32	27
1282	Others	D281N	Breast	breast	yes	32	27
1283	Others	D281N	Breast	breast	yes	32	31
1284	Others	D184fs	Breast	breast	yes	32	32
1285	Others	M133T	Breast	breast	yes	32	32
1286	Others	L344P	Breast	breast	no	32	32
1287	Others	R156H	Breast	breast	no	32	32
1288	Others	A138V	Breast	breast	no	32	32
1289	Others	E285K	Breast	breast	no	32	32
1290	Others	R110H	Breast	breast	no	32	32
1291	Others	P278A	Breast	breast	no	32	32
1292	Others	R181C	Breast	breast	no	32	32
1293	Others	I255del	Breast	breast	no	32	32
1294	Others	I255del	Breast	breast	no	32	32
1295	Others	V122fs	Breast	breast	no	32	32
1296	Others	na	Breast	breast	no	33	33
1297	Others	na	Breast	breast	no	33	33
1298	Others	na	Breast	breast	no	33	33
1299	Others	na	Breast	breast	no	33	33
1300	Others	na	Breast	breast	no	33	33
1301	Others	H193D	Breast	breast	no	33	26
1302	Others	R181C	Breast	breast	yes	33	33
1303	Others	E294*	Breast	breast	no	33	33
1304	Others	R196*	Breast	breast	yes	33	33
1305	Others	L188P	Breast	breast	no	33	33
1306	Others	T125T	Breast	breast	no	33	33
1307	Others	L344P	Breast	breast	no	33	33
1308	Others	C242R	Breast	breast	no	33	33
1309	Others	A138V	Breast	breast	no	33	33
1310	Others	P190R	Breast	breast	no	33	33
1311	Others	R181C	Breast	breast	no	33	33
1312	Others	F109S	Breast	breast	no	33	33
1313	Others	na	Breast	breast	no	34	34
1314	Others	na	Breast	breast	no	34	34
1315	Others	na	Breast	breast	yes	34	34
1316	Others	na	Breast	breast	no	34	34
1317	Others	na	Breast	breast	no	34	34
1318	Others	na	Breast	breast	no	34	34
1319	Others	E258K	Breast	breast	yes	34	34
1320	Others	L257fs	Breast	breast	yes	34	34
1321	Others	M237I	Breast	breast	no	34	34
1322	Others	R337C	Breast	breast	yes	34	34
1323	Others	R196*	Breast	breast	no	34	34
1324	Others	Q104*	Breast	breast	no	34	34
1325	Others	N131I	Breast	breast	no	34	34
1326	Others	R306*	Breast	breast	no	34	34
1327	Others	R213*	Breast	breast	yes	34	34
1328	Others	G245V	Breast	breast	no	34	34
1329	Others	G244S	Breast	breast	no	34	34
1330	Others	R306*	Breast	breast	no	34	34
1331	Others	R267W	Breast	breast	no	34	34
1332	Others	P177R	Breast	breast	no	34	34
1333	Others	R181C	Breast	breast	no	34	34
1334	Others	E358V	Breast	breast	no	34	34
1335	Others	F109S	Breast	breast	no	34	34
1336	Others	R213*	Breast	breast	no	34	34
1337	Others	T125K	Breast	breast	no	34	34
1338	Others	R342*	Breast	breast	no	34	34
1339	Others	na	Breast	breast	no	35	35
1340	Others	na	Breast	breast	no	35	35
1341	Others	na	Breast	breast	no	35	35
1342	Others	na	Breast	breast	no	35	35
1343	Others	R196*	Breast	breast	no	35	35
1344	Others	T125T	Breast	breast	yes	35	35
1345	Others	R156H	Breast	breast	yes	35	35
1346	Others	R267Q	Breast	breast	yes	35	35
1347	Others	R290H	Breast	breast	yes	35	35
1348	Others	R196*	Breast	breast	no	35	35
1349	Others	Q104*	Breast	breast	no	35	35
1350	Others	R337C	Breast	breast	no	35	35
1351	Others	C229R	Breast	breast	no	35	35
1352	Others	Q331Q	Breast	breast	no	35	35
1353	Others	P27fs	Breast	breast	no	35	35
1354	Others	W91*	Breast	breast	no	35	35
1355	Others	W91*	Breast	breast	no	35	35
1356	Others	na	Breast	breast	no	36	36
1357	Others	na	Breast	breast	no	36	36
1358	Others	na	Breast	breast	no	36	36
1359	Others	na	Breast	breast	no	36	36
1360	Others	na	Breast	breast	no	36	36
1361	Others	na	Breast	breast	no	36	36
1362	Others	na	Breast	breast	no	36	36
1363	Others	na	Breast	breast	no	36	36
1364	Others	R306*	Breast	breast	yes	36	32
1365	Others	H178fs	Breast	breast	yes	36	36
1366	Others	P278A	Breast	breast	no	36	36
1367	Others	I254T	Breast	breast	no	36	36
1368	Others	P190R	Breast	breast	no	36	36
1369	Others	M246V	Breast	breast	no	36	36
1370	Others	E271V	Breast	breast	no	36	36
1371	Others	R202C	Breast	breast	no	36	36
1372	Others	na	Breast	breast	yes	37	37
1373	Others	na	Breast	breast	no	37	37
1374	Others	na	Breast	breast	no	37	37
1375	Others	C229R	Breast	breast	no	37	34
1376	Others	Y205C	Breast	breast	yes	37	35
1377	Others	M133T	Breast	breast	yes	37	37
1378	Others	R196*	Breast	breast	no	37	37
1379	Others	V225_Q331del	Breast	breast	no	37	37
1380	Others	Q331Q	Breast	breast	no	37	37
1381	Others	R280T	Breast	breast	no	37	37
1382	Others	P89fs	Breast	breast	no	37	37
1383	Others	R196*	Breast	breast	no	37	37
1384	Others	D57V	Breast	breast	no	37	37
1385	Others	R267W	Breast	breast	no	37	37
1386	Others	na	Breast	breast	no	38	38
1387	Others	na	Breast	breast	no	38	38
1388	Others	T125T	Breast	breast	yes	38	38
1389	Others	T125T	Breast	breast	no	38	38
1390	Others	T125T	Breast	breast	no	38	38
1391	Others	R156H	Breast	breast	yes	38	38
1392	Others	E285K	Breast	breast	no	38	38
1393	Others	C229R	Breast	breast	no	38	38
1394	Others	L26fs	Breast	breast	no	38	38
1395	Others	Y163*	Breast	breast	no	38	38
1396	Others	I195T	Breast	breast	no	38	38
1397	Others	na	Breast	breast	no	39	39
1398	Others	G244fs	Breast	breast	no	39	39
1399	Others	R181C	Breast	breast	no	39	39
1400	Others	R158H	Breast	breast	no	39	39
1401	Others	na	Breast	breast	no	40	40
1402	Others	na	Breast	breast	no	40	40
1403	Others	na	Breast	breast	yes	40	40
1404	Others	na	Breast	breast	no	40	40
1405	Others	G108_L111delinsIQ	Breast	breast	yes	40	40
1406	Others	G108_L111delinsIQ	Breast	breast	yes	40	40
1407	Others	P191fs	Breast	breast	no	40	40
1408	Others	M133R	Breast	breast	yes	40	40
1409	Others	M133R	Breast	breast	yes	40	40
1410	Others	G244D	Breast	breast	no	40	40
1411	Others	R156H	Breast	breast	yes	40	40
1412	Others	Y205fs	Breast	breast	no	40	40
1413	Others	W146*	Breast	breast	no	40	40
1414	Others	T125T	Breast	breast	no	40	40
1415	Others	T150fs	Breast	breast	yes	40	40
1416	Others	T150fs	Breast	breast	yes	40	40
1417	Others	R213*	Breast	breast	no	40	40
1418	Others	T125T	Breast	breast	no	40	40
1419	Others	K291R	Breast	breast	no	40	40
1420	Others	R306*	Breast	breast	no	40	40
1421	Others	H214R	Breast	breast	yes	41	35
1422	Others	R306*	Breast	breast	yes	41	38
1423	Others	R181H	Breast	breast	no	41	41
1424	Others	M133T	Breast	breast	yes	41	41
1425	Others	E294*	Breast	breast	no	41	41
1426	Others	R181C	Breast	breast	no	41	41
1427	Others	R181C	Breast	breast	no	41	41
1428	Others	R181C	Breast	breast	no	41	41
1429	Others	R156P	Breast	breast	no	41	41
1430	Others	E258A	Breast	breast	no	41	41
1431	Others	C176*	Breast	breast	no	41	41
1432	Others	na	Breast	breast	no	42	42
1433	Others	na	Breast	breast	no	42	42
1434	Others	N235S	Breast	breast	yes	42	42
1435	Others	P278L	Breast	breast	yes	42	42
1436	Others	A159D	Breast	breast	no	42	42
1437	Others	W146*	Breast	breast	no	42	42
1438	Others	R181C	Breast	breast	no	42	42
1439	Others	M246V	Breast	breast	no	42	42
1440	Others	G262S	Breast	breast	no	42	42
1441	Others	R213*	Breast	breast	no	42	42
1442	Others	I251L	Breast	breast	no	42	42
1443	Others	R158H	Breast	breast	no	42	42
1444	Others	na	Breast	breast	no	43	43
1445	Others	na	Breast	breast	yes	43	43
1446	Others	V173M	Breast	breast	no	43	43
1447	Others	R156H	Breast	breast	yes	43	43
1448	Others	R267Q	Breast	breast	yes	43	43
1449	Others	R290H	Breast	breast	yes	43	43
1450	Others	R181C	Breast	breast	no	43	43
1451	Others	T125T	Breast	breast	no	43	43
1452	Others	R306*	Breast	breast	no	43	43
1453	Others	R181C	Breast	breast	no	43	43
1454	Others	na	Breast	breast	no	44	44
1455	Others	na	Breast	breast	no	44	44
1456	Others	G302R	Breast	breast	no	44	41
1457	Others	F212fs	Breast	breast	no	44	44
1458	Others	R290H	Breast	breast	no	44	44
1459	Others	G334R	Breast	breast	no	44	44
1460	Others	I195T	Breast	breast	no	44	44
1461	Others	C238Y	Breast	breast	no	44	44
1462	Others	M246L	Breast	breast	no	44	44
1463	Others	R213L	Breast	breast	no	44	44
1464	Others	R267Q	Breast	breast	no	44	44
1465	Others	na	Breast	breast	no	45	45
1466	Others	na	Breast	breast	no	45	45
1467	Others	na	Breast	breast	no	45	45
1468	Others	na	Breast	breast	no	45	45
1469	Others	na	Breast	breast	no	45	45
1470	Others	na	Breast	breast	no	45	45
1471	Others	na	Breast	breast	no	45	45
1472	Others	na	Breast	breast	no	45	45
1473	Others	F212fs	Breast	breast	no	45	45
1474	Others	P82L	Breast	breast	yes	45	45
1475	Others	P278L	Breast	breast	yes	45	45
1476	Others	R181C	Breast	breast	no	45	45
1477	Others	P152fs	Breast	breast	no	45	45
1478	Others	S185S	Breast	breast	no	45	45
1479	Others	A161T	Breast	breast	no	45	45
1480	Others	R181H	Breast	breast	no	45	45
1481	Others	na	Breast	breast	no	46	46
1482	Others	S96del	Breast	breast	no	46	46
1483	Others	C229R	Breast	breast	no	46	46
1484	Others	R213*	Breast	breast	no	46	46
1485	Others	R213*	Breast	breast	yes	47	27
1486	Others	P152L	Breast	breast	no	47	47
1487	Others	A189V	Breast	breast	no	47	47
1488	Others	R181C	Breast	breast	no	47	47
1489	Others	R290H	Breast	breast	no	47	47
1490	Others	T125T	Breast	breast	no	48	48
1491	Others	R213P	Breast	breast	yes	48	48
1492	Others	S96del	Breast	breast	no	48	48
1493	Others	E388A	Breast	breast	no	48	48
1494	Others	R337C	Breast	breast	no	48	48
1495	Others	na	Breast	breast	no	49	49
1496	Others	Y234H	Breast	breast	yes	49	33
1497	Others	R267Q	Breast	breast	yes	49	49
1498	Others	R156H	Breast	breast	no	49	49
1499	Others	M246V	Breast	breast	no	49	49
1500	Others	A347D	Breast	breast	no	49	49
1501	Others	R181C	Breast	breast	no	49	49
1502	Others	R158C	Breast	breast	no	49	49
1503	Others	R283fs	Breast	breast	no	50	50
1504	Others	R213*	Breast	breast	no	50	50
1505	Others	na	Breast	breast	no	51	51
1506	Others	E258A	Breast	breast	no	51	51
1507	Others	R174G	Breast	breast	yes	52	31
1508	Others	R174G	Breast	breast	yes	52	46
1509	Others	P152L	Breast	breast	no	52	52
1510	Others	R158H	Breast	breast	no	52	52
1511	Others	R267Q	Breast	breast	yes	53	42
1512	Others	E388A	Breast	breast	no	53	53
1513	Others	M246V	Breast	breast	no	53	53
1514	Others	R181C	Breast	breast	no	55	55
1515	Others	E287K	Breast	breast	no	56	56
1516	Others	P82L	Breast	breast	yes	57	57
1517	Others	N235S	Breast	breast	yes	57	57
1518	Others	N235S	Breast	breast	yes	57	57
1519	Others	R156H	Breast	breast	no	57	57
1520	Others	R181C	Breast	breast	no	60	60
1521	Others	V197E	Breast	breast	yes	63	63
1522	Others	E388A	Breast	breast	no	64	64
1523	Others	P82L	Breast	breast	yes	65	65
1524	Others	P82L	Breast	breast	yes	65	65
1525	Others	na	Breast	breast	no	66	46
1526	Others	R283C	Breast	breast	yes	66	66
1527	Others	R181C	Breast	breast	no	66	66
1528	Others	C242Y	Breast	breast	no	66	66
1529	Others	R290H	Breast	breast	no	67	47
1530	Others	R267Q	Breast	breast	yes	67	67
1531	Others	K382fs	Breast	breast	no	68	68
1532	Others	R181C	Breast	breast	no	68	68
1533	Others	R110L	Breast	breast	yes	69	69
1534	Others	na	Soft tissues	connective, subcutaneous and other soft tissues	yes	NA	na
1535	Others	na	Soft tissues	connective, subcutaneous and other soft tissues	no	NA	NA
1536	Others	na	Soft tissues	connective, subcutaneous and other soft tissues	no	NA	NA
1537	Others	R110P	Soft tissues	connective, subcutaneous and other soft tissues	no	0	0
1538	Others	G245D	Soft tissues	connective, subcutaneous and other soft tissues	yes	NA	na
1539	Others	E298*	Soft tissues	connective, subcutaneous and other soft tissues	no	NA	NA
1540	Others	H365Y	Soft tissues	connective, subcutaneous and other soft tissues	no	NA	NA
1541	Others	R209fs	Soft tissues	connective, subcutaneous and other soft tissues	yes	NA	na
1542	Others	R290L	Soft tissues	connective, subcutaneous and other soft tissues	no	NA	NA
1543	Others	R290L	Soft tissues	connective, subcutaneous and other soft tissues	no	NA	NA
1544	Others	W146*	Soft tissues	connective, subcutaneous and other soft tissues	no	NA	NA
1545	Others	R209fs	Soft tissues	connective, subcutaneous and other soft tissues	no	NA	NA
1546	Others	na	Soft tissues	connective, subcutaneous and other soft tissues	no	1	1
1547	Others	na	Soft tissues	connective, subcutaneous and other soft tissues	no	1	1
1548	Others	na	Soft tissues	connective, subcutaneous and other soft tissues	no	1	1
1549	Others	R196*	Soft tissues	connective, subcutaneous and other soft tissues	yes	1	1
1550	Others	R273G	Soft tissues	connective, subcutaneous and other soft tissues	no	1	1
1551	Others	M133T	Soft tissues	connective, subcutaneous and other soft tissues	yes	1	1
1552	Others	G245V	Soft tissues	connective, subcutaneous and other soft tissues	no	1	1
1553	Others	R273L	Soft tissues	connective, subcutaneous and other soft tissues	yes	1	1
1554	Others	R196*	Soft tissues	connective, subcutaneous and other soft tissues	no	1	1
1555	Others	V272M	Soft tissues	connective, subcutaneous and other soft tissues	no	1	1
1556	Others	E294fs	Soft tissues	connective, subcutaneous and other soft tissues	no	1	1
1557	Others	R181C	Soft tissues	connective, subcutaneous and other soft tissues	no	1	1
1558	Others	P152L	Soft tissues	connective, subcutaneous and other soft tissues	no	1	1
1559	Others	na	Soft tissues	connective, subcutaneous and other soft tissues	yes	2	1
1560	Others	na	Soft tissues	connective, subcutaneous and other soft tissues	no	2	2
1561	Others	na	Soft tissues	connective, subcutaneous and other soft tissues	no	2	2
1562	Others	R306P	Soft tissues	connective, subcutaneous and other soft tissues	no	2	2
1563	Others	C275Y	Soft tissues	connective, subcutaneous and other soft tissues	no	2	2
1564	Others	D184fs	Soft tissues	connective, subcutaneous and other soft tissues	yes	2	2
1565	Others	C275Y	Soft tissues	connective, subcutaneous and other soft tissues	no	2	2
1566	Others	L265P	Soft tissues	connective, subcutaneous and other soft tissues	yes	2	2
1567	Others	L265P	Soft tissues	connective, subcutaneous and other soft tissues	yes	2	2
1568	Others	T150fs	Soft tissues	connective, subcutaneous and other soft tissues	no	2	2
1569	Others	K132E	Soft tissues	connective, subcutaneous and other soft tissues	yes	2	2
1570	Others	R213*	Soft tissues	connective, subcutaneous and other soft tissues	no	2	2
1571	Others	H179Y	Soft tissues	connective, subcutaneous and other soft tissues	no	2	2
1572	Others	S241Y	Soft tissues	connective, subcutaneous and other soft tissues	no	2	2
1573	Others	R306*	Soft tissues	connective, subcutaneous and other soft tissues	no	2	2
1574	Others	H178D	Soft tissues	connective, subcutaneous and other soft tissues	no	2	2
1575	Others	R306*	Soft tissues	connective, subcutaneous and other soft tissues	no	2	2
1576	Others	W146*	Soft tissues	connective, subcutaneous and other soft tissues	no	2	2
1577	Others	D49H	Soft tissues	connective, subcutaneous and other soft tissues	no	2	2
1578	Others	V173A	Soft tissues	connective, subcutaneous and other soft tissues	no	2	2
1579	Others	na	Soft tissues	connective, subcutaneous and other soft tissues	no	3	3
1580	Others	na	Soft tissues	connective, subcutaneous and other soft tissues	no	3	3
1581	Others	na	Soft tissues	connective, subcutaneous and other soft tissues	no	3	3
1582	Others	na	Soft tissues	connective, subcutaneous and other soft tissues	no	3	3
1583	Others	H193R	Soft tissues	connective, subcutaneous and other soft tissues	no	3	3
1584	Others	S215fs	Soft tissues	connective, subcutaneous and other soft tissues	yes	3	3
1585	Others	A138P	Soft tissues	connective, subcutaneous and other soft tissues	yes	3	3
1586	Others	C229fs	Soft tissues	connective, subcutaneous and other soft tissues	no	3	3
1587	Others	Q136*	Soft tissues	connective, subcutaneous and other soft tissues	yes	3	3
1588	Others	E286K	Soft tissues	connective, subcutaneous and other soft tissues	no	3	3
1589	Others	R342*	Soft tissues	connective, subcutaneous and other soft tissues	no	3	3
1590	Others	H178Q	Soft tissues	connective, subcutaneous and other soft tissues	no	3	3
1591	Others	I195N	Soft tissues	connective, subcutaneous and other soft tissues	no	3	3
1592	Others	C141Y	Soft tissues	connective, subcutaneous and other soft tissues	no	3	3
1593	Others	P151S	Soft tissues	connective, subcutaneous and other soft tissues	no	3	3
1594	Others	na	Soft tissues	connective, subcutaneous and other soft tissues	no	4	4
1595	Others	A161T	Soft tissues	connective, subcutaneous and other soft tissues	yes	4	4
1596	Others	R306*	Soft tissues	connective, subcutaneous and other soft tissues	yes	4	4
1597	Others	P222L	Soft tissues	connective, subcutaneous and other soft tissues	no	4	4
1598	Others	T125T	Soft tissues	connective, subcutaneous and other soft tissues	no	4	4
1599	Others	R342*	Soft tissues	connective, subcutaneous and other soft tissues	no	4	4
1600	Others	R306*	Soft tissues	connective, subcutaneous and other soft tissues	no	4	4
1601	Others	na	Soft tissues	connective, subcutaneous and other soft tissues	no	5	5
1602	Others	na	Soft tissues	connective, subcutaneous and other soft tissues	no	5	5
1603	Others	na	Soft tissues	connective, subcutaneous and other soft tissues	no	5	5
1604	Others	C141Y	Soft tissues	connective, subcutaneous and other soft tissues	no	5	5
1605	Others	C238S	Soft tissues	connective, subcutaneous and other soft tissues	yes	5	5
1606	Others	T170M	Soft tissues	connective, subcutaneous and other soft tissues	no	5	5
1607	Others	T125T	Soft tissues	connective, subcutaneous and other soft tissues	no	5	5
1608	Others	P151S	Soft tissues	connective, subcutaneous and other soft tissues	no	5	5
1609	Others	S215fs	Soft tissues	connective, subcutaneous and other soft tissues	yes	6	6
1610	Others	L264del	Soft tissues	connective, subcutaneous and other soft tissues	yes	7	7
1611	Others	Y205C	Soft tissues	connective, subcutaneous and other soft tissues	no	7	7
1612	Others	R342P	Soft tissues	connective, subcutaneous and other soft tissues	no	8	8
1613	Others	na	Soft tissues	connective, subcutaneous and other soft tissues	no	10	10
1614	Others	C141Y	Soft tissues	connective, subcutaneous and other soft tissues	no	10	10
1615	Others	na	Soft tissues	connective, subcutaneous and other soft tissues	yes	11	11
1616	Others	na	Soft tissues	connective, subcutaneous and other soft tissues	no	11	11
1617	Others	N235S	Soft tissues	connective, subcutaneous and other soft tissues	yes	11	11
1618	Others	na	Soft tissues	connective, subcutaneous and other soft tissues	no	12	12
1619	Others	R156H	Soft tissues	connective, subcutaneous and other soft tissues	yes	12	2
1620	Others	R267Q	Soft tissues	connective, subcutaneous and other soft tissues	yes	12	2
1621	Others	R290H	Soft tissues	connective, subcutaneous and other soft tissues	yes	12	2
1622	Others	G244V	Soft tissues	connective, subcutaneous and other soft tissues	no	12	12
1623	Others	R290L	Soft tissues	connective, subcutaneous and other soft tissues	yes	12	12
1624	Others	na	Soft tissues	connective, subcutaneous and other soft tissues	yes	14	13
1625	Others	na	Soft tissues	connective, subcutaneous and other soft tissues	yes	14	14
1626	Others	na	Soft tissues	connective, subcutaneous and other soft tissues	yes	14	14
1627	Others	M133T	Soft tissues	connective, subcutaneous and other soft tissues	yes	14	1
1628	Others	M133T	Soft tissues	connective, subcutaneous and other soft tissues	yes	14	14
1629	Others	M133T	Soft tissues	connective, subcutaneous and other soft tissues	yes	14	14
1630	Others	G108_L111delinsIQ	Soft tissues	connective, subcutaneous and other soft tissues	yes	15	15
1631	Others	C238Y	Soft tissues	connective, subcutaneous and other soft tissues	no	15	15
1632	Others	na	Soft tissues	connective, subcutaneous and other soft tissues	no	17	17
1633	Others	G244S	Soft tissues	connective, subcutaneous and other soft tissues	no	17	17
1634	Others	P190L	Soft tissues	connective, subcutaneous and other soft tissues	no	17	17
1635	Others	na	Soft tissues	connective, subcutaneous and other soft tissues	no	18	18
1636	Others	D281E	Soft tissues	connective, subcutaneous and other soft tissues	no	19	19
1637	Others	A347D	Soft tissues	connective, subcutaneous and other soft tissues	no	19	19
1638	Others	R282G	Soft tissues	connective, subcutaneous and other soft tissues	no	20	20
1639	Others	R196*	Soft tissues	connective, subcutaneous and other soft tissues	no	20	20
1640	Others	G199V	Soft tissues	connective, subcutaneous and other soft tissues	no	21	21
1641	Others	C275Y	Soft tissues	connective, subcutaneous and other soft tissues	no	22	22
1642	Others	L257Q	Soft tissues	connective, subcutaneous and other soft tissues	yes	22	22
1643	Others	V173M	Soft tissues	connective, subcutaneous and other soft tissues	no	23	23
1644	Others	na	Soft tissues	connective, subcutaneous and other soft tissues	yes	24	23
1645	Others	R282P	Soft tissues	connective, subcutaneous and other soft tissues	no	24	24
1646	Others	E336*	Soft tissues	connective, subcutaneous and other soft tissues	no	24	24
1647	Others	P191fs	Soft tissues	connective, subcutaneous and other soft tissues	no	25	25
1648	Others	R306*	Soft tissues	connective, subcutaneous and other soft tissues	no	25	25
1649	Others	Q165*	Soft tissues	connective, subcutaneous and other soft tissues	no	25	25
1650	Others	na	Soft tissues	connective, subcutaneous and other soft tissues	yes	26	25
1651	Others	R213*	Soft tissues	connective, subcutaneous and other soft tissues	no	26	26
1652	Others	P152L	Soft tissues	connective, subcutaneous and other soft tissues	yes	27	26
1653	Others	C275Y	Soft tissues	connective, subcutaneous and other soft tissues	no	27	27
1654	Others	C275Y	Soft tissues	connective, subcutaneous and other soft tissues	no	27	27
1655	Others	R273S	Soft tissues	connective, subcutaneous and other soft tissues	no	27	27
1656	Others	na	Soft tissues	connective, subcutaneous and other soft tissues	no	28	28
1657	Others	na	Soft tissues	connective, subcutaneous and other soft tissues	no	28	28
1658	Others	R290L	Soft tissues	connective, subcutaneous and other soft tissues	no	28	28
1659	Others	C229fs	Soft tissues	connective, subcutaneous and other soft tissues	no	28	28
1660	Others	E358V	Soft tissues	connective, subcutaneous and other soft tissues	no	29	29
1661	Others	na	Soft tissues	connective, subcutaneous and other soft tissues	no	30	30
1662	Others	V216M	Soft tissues	connective, subcutaneous and other soft tissues	no	30	3
1663	Others	V216M	Soft tissues	connective, subcutaneous and other soft tissues	no	30	17
1664	Others	R213*	Soft tissues	connective, subcutaneous and other soft tissues	no	30	30
1665	Others	R213*	Soft tissues	connective, subcutaneous and other soft tissues	no	30	30
1666	Others	na	Soft tissues	connective, subcutaneous and other soft tissues	no	31	31
1667	Others	D281N	Soft tissues	connective, subcutaneous and other soft tissues	no	31	31
1668	Others	H179Y	Soft tissues	connective, subcutaneous and other soft tissues	yes	32	2
1669	Others	R196*	Soft tissues	connective, subcutaneous and other soft tissues	no	32	32
1670	Others	V122fs	Soft tissues	connective, subcutaneous and other soft tissues	no	32	32
1671	Others	na	Soft tissues	connective, subcutaneous and other soft tissues	no	33	33
1672	Others	H193D	Soft tissues	connective, subcutaneous and other soft tissues	no	33	24
1673	Others	T304A	Soft tissues	connective, subcutaneous and other soft tissues	no	33	28
1674	Others	V272A	Soft tissues	connective, subcutaneous and other soft tissues	yes	33	31
1675	Others	K24fs	Soft tissues	connective, subcutaneous and other soft tissues	yes	33	33
1676	Others	E287*	Soft tissues	connective, subcutaneous and other soft tissues	no	33	33
1677	Others	C275Y	Soft tissues	connective, subcutaneous and other soft tissues	no	34	34
1678	Others	R209*	Soft tissues	connective, subcutaneous and other soft tissues	yes	34	34
1679	Others	V122fs	Soft tissues	connective, subcutaneous and other soft tissues	no	34	34
1680	Others	na	Soft tissues	connective, subcutaneous and other soft tissues	no	35	35
1681	Others	na	Soft tissues	connective, subcutaneous and other soft tissues	no	36	36
1682	Others	na	Soft tissues	connective, subcutaneous and other soft tissues	yes	36	36
1683	Others	R158H	Soft tissues	connective, subcutaneous and other soft tissues	no	36	36
1684	Others	R196Q	Soft tissues	connective, subcutaneous and other soft tissues	no	36	36
1685	Others	N235S	Soft tissues	connective, subcutaneous and other soft tissues	yes	36	36
1686	Others	R213*	Soft tissues	connective, subcutaneous and other soft tissues	yes	36	36
1687	Others	R306*	Soft tissues	connective, subcutaneous and other soft tissues	no	36	36
1688	Others	H193R	Soft tissues	connective, subcutaneous and other soft tissues	no	36	36
1689	Others	na	Soft tissues	connective, subcutaneous and other soft tissues	no	37	37
1690	Others	na	Soft tissues	connective, subcutaneous and other soft tissues	no	37	37
1691	Others	R175L	Soft tissues	connective, subcutaneous and other soft tissues	no	37	37
1692	Others	R110P	Soft tissues	connective, subcutaneous and other soft tissues	no	37	37
1693	Others	R306*	Soft tissues	connective, subcutaneous and other soft tissues	no	37	37
1694	Others	na	Soft tissues	connective, subcutaneous and other soft tissues	no	38	38
1695	Others	R337C	Soft tissues	connective, subcutaneous and other soft tissues	yes	38	36
1696	Others	R110P	Soft tissues	connective, subcutaneous and other soft tissues	no	38	38
1697	Others	M133T	Soft tissues	connective, subcutaneous and other soft tissues	yes	39	39
1698	Others	A159D	Soft tissues	connective, subcutaneous and other soft tissues	no	39	39
1699	Others	na	Soft tissues	connective, subcutaneous and other soft tissues	no	40	40
1700	Others	na	Soft tissues	connective, subcutaneous and other soft tissues	no	40	40
1701	Others	P278L	Soft tissues	connective, subcutaneous and other soft tissues	yes	40	40
1702	Others	R342P	Soft tissues	connective, subcutaneous and other soft tissues	no	40	40
1703	Others	Y205D	Soft tissues	connective, subcutaneous and other soft tissues	no	40	40
1704	Others	na	Soft tissues	connective, subcutaneous and other soft tissues	yes	41	41
1705	Others	R306*	Soft tissues	connective, subcutaneous and other soft tissues	yes	41	40
1706	Others	T150fs	Soft tissues	connective, subcutaneous and other soft tissues	no	42	42
1707	Others	R156H	Soft tissues	connective, subcutaneous and other soft tissues	no	42	42
1708	Others	R267Q	Soft tissues	connective, subcutaneous and other soft tissues	no	42	42
1709	Others	R267W	Soft tissues	connective, subcutaneous and other soft tissues	no	43	43
1710	Others	A161T	Soft tissues	connective, subcutaneous and other soft tissues	no	43	43
1711	Others	na	Soft tissues	connective, subcutaneous and other soft tissues	yes	44	25
1712	Others	na	Soft tissues	connective, subcutaneous and other soft tissues	yes	44	39
1713	Others	L344P	Soft tissues	connective, subcutaneous and other soft tissues	yes	44	44
1714	Others	T125T	Soft tissues	connective, subcutaneous and other soft tissues	no	44	44
1715	Others	R158H	Soft tissues	connective, subcutaneous and other soft tissues	no	44	44
1716	Others	R110P	Soft tissues	connective, subcutaneous and other soft tissues	no	44	44
1717	Others	na	Soft tissues	connective, subcutaneous and other soft tissues	no	45	45
1718	Others	na	Soft tissues	connective, subcutaneous and other soft tissues	yes	45	45
1719	Others	E285K	Soft tissues	connective, subcutaneous and other soft tissues	no	45	45
1720	Others	R156H	Soft tissues	connective, subcutaneous and other soft tissues	no	45	45
1721	Others	na	Soft tissues	connective, subcutaneous and other soft tissues	yes	46	46
1722	Others	I251L	Soft tissues	connective, subcutaneous and other soft tissues	no	46	46
1723	Others	na	Soft tissues	connective, subcutaneous and other soft tissues	yes	47	47
1724	Others	na	Soft tissues	connective, subcutaneous and other soft tissues	no	47	47
1725	Others	C238S	Soft tissues	connective, subcutaneous and other soft tissues	yes	47	47
1726	Others	V216M	Soft tissues	connective, subcutaneous and other soft tissues	no	47	47
1727	Others	V31I	Soft tissues	connective, subcutaneous and other soft tissues	no	47	47
1728	Others	G244S	Soft tissues	connective, subcutaneous and other soft tissues	no	47	47
1729	Others	P278L	Soft tissues	connective, subcutaneous and other soft tissues	yes	48	48
1730	Others	R306*	Soft tissues	connective, subcutaneous and other soft tissues	no	48	48
1731	Others	R306*	Soft tissues	connective, subcutaneous and other soft tissues	no	48	48
1732	Others	na	Soft tissues	connective, subcutaneous and other soft tissues	no	49	49
1733	Others	Y234H	Soft tissues	connective, subcutaneous and other soft tissues	yes	49	44
1734	Others	Y234H	Soft tissues	connective, subcutaneous and other soft tissues	yes	49	48
1735	Others	P191fs	Soft tissues	connective, subcutaneous and other soft tissues	no	49	49
1736	Others	na	Soft tissues	connective, subcutaneous and other soft tissues	no	53	53
1737	Others	R306*	Soft tissues	connective, subcutaneous and other soft tissues	yes	53	50
1738	Others	G244D	Soft tissues	connective, subcutaneous and other soft tissues	no	53	53
1739	Others	I232T	Soft tissues	connective, subcutaneous and other soft tissues	no	54	54
1740	Others	Y234C	Soft tissues	connective, subcutaneous and other soft tissues	no	55	55
1741	Others	R158L	Soft tissues	connective, subcutaneous and other soft tissues	no	56	56
1742	Others	na	Soft tissues	connective, subcutaneous and other soft tissues	no	57	57
1743	Others	na	Soft tissues	connective, subcutaneous and other soft tissues	no	57	57
1744	Others	H193P	Soft tissues	connective, subcutaneous and other soft tissues	no	57	49
1745	Others	A347D	Soft tissues	connective, subcutaneous and other soft tissues	no	57	57
1746	Others	na	Soft tissues	connective, subcutaneous and other soft tissues	no	58	58
1747	Others	na	Soft tissues	connective, subcutaneous and other soft tissues	no	58	58
1748	Others	V157I	Soft tissues	connective, subcutaneous and other soft tissues	no	58	58
1749	Others	na	Soft tissues	connective, subcutaneous and other soft tissues	no	59	59
1750	Others	na	Soft tissues	connective, subcutaneous and other soft tissues	no	60	59
1751	Others	G293W	Soft tissues	connective, subcutaneous and other soft tissues	no	60	60
1752	Others	E358V	Soft tissues	connective, subcutaneous and other soft tissues	no	60	60
1753	Others	P152L	Soft tissues	connective, subcutaneous and other soft tissues	no	61	61
1754	Others	R158L	Soft tissues	connective, subcutaneous and other soft tissues	no	61	61
1755	Others	G279R	Soft tissues	connective, subcutaneous and other soft tissues	no	62	62
1756	Others	na	Soft tissues	connective, subcutaneous and other soft tissues	no	66	49
1757	Others	na	Soft tissues	connective, subcutaneous and other soft tissues	no	67	67
1758	Others	T377fs	Soft tissues	connective, subcutaneous and other soft tissues	no	67	67
1759	Others	T125T	Soft tissues	connective, subcutaneous and other soft tissues	no	69	69
1760	Others	R283C	Soft tissues	connective, subcutaneous and other soft tissues	yes	71	71
1761	Others	na	Brain	brain	yes	NA	na
1762	Others	na	Brain	brain	no	NA	NA
1763	Others	G245D	Brain	brain	yes	NA	na
1764	Others	G245D	Brain	brain	yes	NA	na
1765	Others	G245D	Brain	brain	yes	NA	na
1766	Others	G154V	Brain	brain	yes	NA	na
1767	Others	G154V	Brain	brain	yes	NA	na
1768	Others	T256I	Brain	brain	yes	NA	na
1769	Others	T256I	Brain	brain	yes	NA	na
1770	Others	C141Y	Brain	brain	yes	NA	na
1771	Others	R280K	Brain	brain	yes	NA	na
1772	Others	I255del	Brain	brain	no	NA	NA
1773	Others	Y107H	Brain	brain	no	NA	NA
1774	Others	C238G	Brain	brain	yes	1	0
1775	Others	R196P	Brain	brain	no	1	0
1776	Others	R213*	Brain	brain	yes	1	0
1777	Others	H193P	Brain	brain	no	1	0
1778	Others	R181P	Brain	brain	yes	1	0
1779	Others	F338C	Brain	brain	no	1	0
1780	Others	V122fs	Brain	brain	no	1	0
1781	Others	na	Brain	brain	yes	2	0
1782	Others	na	Brain	brain	no	2	2
1783	Others	D281G	Brain	brain	yes	2	0
1784	Others	E285V	Brain	brain	yes	2	0
1785	Others	H178fs	Brain	brain	yes	2	2
1786	Others	T125T	Brain	brain	yes	2	2
1787	Others	P152L	Brain	brain	no	2	2
1788	Others	R267W	Brain	brain	no	2	2
1789	Others	T18fs	Brain	brain	no	2	2
1790	Others	T18fs	Brain	brain	no	2	2
1791	Others	na	Brain	brain	no	3	3
1792	Others	S241T	Brain	brain	yes	3	0
1793	Others	I255del	Brain	brain	yes	3	2
1794	Others	R158H	Brain	brain	no	3	2
1795	Others	S241Y	Brain	brain	yes	3	3
1796	Others	S241Y	Brain	brain	no	3	3
1797	Others	G244S	Brain	brain	no	3	3
1798	Others	M246V	Brain	brain	no	3	3
1799	Others	C141Y	Brain	brain	no	3	3
1800	Others	V147I	Brain	brain	no	3	3
1801	Others	G244D	Brain	brain	no	3	3
1802	Others	C275F	Brain	brain	yes	4	4
1803	Others	R158H	Brain	brain	no	4	4
1804	Others	S241T	Brain	brain	no	4	4
1805	Others	P98fs	Brain	brain	no	4	4
1806	Others	T256P	Brain	brain	no	4	4
1807	Others	R306*	Brain	brain	no	4	4
1808	Others	na	Brain	brain	no	5	5
1809	Others	A161T	Brain	brain	yes	5	5
1810	Others	Y236del	Brain	brain	yes	5	5
1811	Others	C242Y	Brain	brain	yes	5	5
1812	Others	R213*	Brain	brain	yes	5	5
1813	Others	R342*	Brain	brain	no	5	5
1814	Others	C141Y	Brain	brain	no	5	5
1815	Others	G244S	Brain	brain	no	5	5
1816	Others	na	Brain	brain	yes	6	6
1817	Others	R306*	Brain	brain	yes	6	6
1818	Others	T125R	Brain	brain	no	6	6
1819	Others	E286K	Brain	brain	no	6	6
1820	Others	na	Brain	brain	yes	7	6
1821	Others	R267W	Brain	brain	yes	7	0
1822	Others	R306*	Brain	brain	yes	7	6
1823	Others	R273S	Brain	brain	no	7	7
1824	Others	S241T	Brain	brain	no	7	7
1825	Others	T125P	Brain	brain	no	7	7
1826	Others	Y126*	Brain	brain	no	7	7
1827	Others	G244V	Brain	brain	no	8	8
1828	Others	K132R	Brain	brain	no	8	8
1829	Others	E221fs	Brain	brain	no	8	8
1830	Others	A138P	Brain	brain	no	8	8
1831	Others	A138P	Brain	brain	no	8	8
1832	Others	na	Brain	brain	no	9	9
1833	Others	M133R	Brain	brain	yes	9	9
1834	Others	Y236del	Brain	brain	yes	9	9
1835	Others	R290H	Brain	brain	yes	9	9
1836	Others	G302fs	Brain	brain	no	9	9
1837	Others	Y126*	Brain	brain	no	9	9
1838	Others	R175C	Brain	brain	no	9	9
1839	Others	na	Brain	brain	yes	10	10
1840	Others	na	Brain	brain	yes	10	10
1841	Others	na	Brain	brain	no	10	10
1842	Others	na	Brain	brain	no	10	10
1843	Others	S241fs	Brain	brain	yes	10	9
1844	Others	Y236del	Brain	brain	yes	10	10
1845	Others	A189D	Brain	brain	no	10	10
1846	Others	R213*	Brain	brain	no	10	10
1847	Others	R156P	Brain	brain	no	10	10
1848	Others	S241Y	Brain	brain	yes	11	4
1849	Others	R213P	Brain	brain	yes	11	7
1850	Others	P191fs	Brain	brain	yes	11	11
1851	Others	R273S	Brain	brain	no	11	11
1852	Others	Q165*	Brain	brain	no	11	11
1853	Others	R156H	Brain	brain	yes	12	10
1854	Others	R267Q	Brain	brain	yes	12	10
1855	Others	R290H	Brain	brain	yes	12	10
1856	Others	P278S	Brain	brain	no	12	12
1857	Others	H193R	Brain	brain	no	12	12
1858	Others	G266E	Brain	brain	no	12	12
1859	Others	na	Brain	brain	no	13	13
1860	Others	R213*	Brain	brain	yes	13	12
1861	Others	E285K	Brain	brain	no	13	13
1862	Others	C275F	Brain	brain	yes	14	0
1863	Others	R342*	Brain	brain	no	14	14
1864	Others	R342*	Brain	brain	no	14	14
1865	Others	Y163C	Brain	brain	no	14	14
1866	Others	H179Y	Brain	brain	yes	14	14
1867	Others	S127T	Brain	brain	no	15	15
1868	Others	P177R	Brain	brain	no	15	15
1869	Others	H179Y	Brain	brain	no	16	14
1870	Others	G293W	Brain	brain	yes	16	16
1871	Others	G293W	Brain	brain	yes	17	17
1872	Others	Y205C	Brain	brain	no	18	18
1873	Others	N235S	Brain	brain	yes	19	19
1874	Others	I195T	Brain	brain	no	20	20
1875	Others	R158L	Brain	brain	no	20	20
1876	Others	A119G	Brain	brain	no	20	20
1877	Others	na	Brain	brain	no	21	21
1878	Others	I251L	Brain	brain	no	22	22
1879	Others	P190L	Brain	brain	no	23	23
1880	Others	D281Y	Brain	brain	no	23	23
1881	Others	R110L	Brain	brain	no	23	23
1882	Others	na	Brain	brain	no	24	24
1883	Others	R282P	Brain	brain	no	24	17
1884	Others	Y220S	Brain	brain	no	24	24
1885	Others	P151S	Brain	brain	no	24	24
1886	Others	P152L	Brain	brain	no	24	24
1887	Others	T125R	Brain	brain	yes	25	20
1888	Others	M133R	Brain	brain	yes	25	25
1889	Others	V31I	Brain	brain	no	26	26
1890	Others	R110L	Brain	brain	no	26	26
1891	Others	Y236del	Brain	brain	yes	27	27
1892	Others	N131del	Brain	brain	no	27	27
1893	Others	P152L	Brain	brain	no	27	27
1894	Others	na	Brain	brain	no	28	28
1895	Others	V172F	Brain	brain	no	28	28
1896	Others	A347D	Brain	brain	no	28	28
1897	Others	R306*	Brain	brain	no	28	28
1898	Others	na	Brain	brain	no	29	29
1899	Others	R290H	Brain	brain	no	29	29
1900	Others	E287*	Brain	brain	yes	29	29
1901	Others	R181L	Brain	brain	yes	30	30
1902	Others	C141Y	Brain	brain	no	30	30
1903	Others	G244S	Brain	brain	no	30	30
1904	Others	R290H	Brain	brain	no	31	31
1905	Others	R267W	Brain	brain	no	31	31
1906	Others	na	Brain	brain	yes	32	32
1907	Others	P190L	Brain	brain	yes	32	32
1908	Others	A138S	Brain	brain	yes	32	32
1909	Others	F109S	Brain	brain	no	32	32
1910	Others	C242Y	Brain	brain	yes	33	30
1911	Others	V272A	Brain	brain	yes	33	32
1912	Others	T155N	Brain	brain	yes	33	32
1913	Others	R213*	Brain	brain	no	33	33
1914	Others	P152L	Brain	brain	no	33	33
1915	Others	I195T	Brain	brain	no	33	33
1916	Others	K305M	Brain	brain	yes	34	34
1917	Others	M246V	Brain	brain	yes	35	35
1918	Others	R213*	Brain	brain	yes	36	36
1919	Others	na	Brain	brain	yes	40	40
1920	Others	L265P	Brain	brain	yes	40	40
1921	Others	N235S	Brain	brain	yes	40	40
1922	Others	H214R	Brain	brain	yes	41	40
1923	Others	E286A	Brain	brain	yes	41	41
1924	Others	R283H	Brain	brain	no	41	41
1925	Others	P359L	Brain	brain	yes	41	41
1926	Others	R283H	Brain	brain	no	43	43
1927	Others	A161T	Brain	brain	no	45	45
1928	Others	A347D	Brain	brain	no	47	47
1929	Others	I251M	Brain	brain	yes	50	50
1930	Others	na	Brain	brain	no	51	51
1931	Others	R174G	Brain	brain	yes	52	51
1932	Others	S241T	Brain	brain	yes	54	54
1933	Others	R158H	Brain	brain	no	54	54
1934	Others	I251L	Brain	brain	no	54	54
1935	Others	H233D	Brain	brain	yes	62	62
1936	Others	R158C	Brain	brain	no	64	64
1937	Others	Q167K	Brain	brain	yes	67	66
1938	Others	R181S	Brain	brain	no	70	70
1939	Others	E258K	Brain	brain	no	74	74
1940	Others	na	Adrenal	adrenal gland	no	NA	NA
1941	Others	E286K	Adrenal	adrenal gland	no	0	0
1942	Others	T125T	Adrenal	adrenal gland	yes	NA	na
1943	Others	R174fs	Adrenal	adrenal gland	no	NA	NA
1944	Others	R342*	Adrenal	adrenal gland	no	NA	NA
1945	Others	C229R	Adrenal	adrenal gland	no	NA	NA
1946	Others	I332F	Adrenal	adrenal gland	no	NA	NA
1947	Others	G266E	Adrenal	adrenal gland	no	NA	NA
1948	Others	V157F	Adrenal	adrenal gland	no	NA	NA
1949	Others	V218M	Adrenal	adrenal gland	no	NA	NA
1950	Others	N310fs	Adrenal	adrenal gland	no	NA	NA
1951	Others	R181H	Adrenal	adrenal gland	no	NA	NA
1952	Others	na	Adrenal	adrenal gland	no	1	1
1953	Others	na	Adrenal	adrenal gland	no	1	1
1954	Others	na	Adrenal	adrenal gland	no	1	1
1955	Others	T125M	Adrenal	adrenal gland	no	1	1
1956	Others	I254T	Adrenal	adrenal gland	no	1	1
1957	Others	E180K	Adrenal	adrenal gland	yes	1	1
1958	Others	R196*	Adrenal	adrenal gland	yes	1	1
1959	Others	P151S	Adrenal	adrenal gland	yes	1	1
1960	Others	E285Q	Adrenal	adrenal gland	no	1	1
1961	Others	P219S	Adrenal	adrenal gland	yes	1	1
1962	Others	Q144L	Adrenal	adrenal gland	no	1	1
1963	Others	R273L	Adrenal	adrenal gland	yes	1	1
1964	Others	H193P	Adrenal	adrenal gland	no	1	1
1965	Others	K132Q	Adrenal	adrenal gland	no	1	1
1966	Others	T125T	Adrenal	adrenal gland	no	1	1
1967	Others	I162F	Adrenal	adrenal gland	no	1	1
1968	Others	C275*	Adrenal	adrenal gland	no	1	1
1969	Others	C229R	Adrenal	adrenal gland	no	1	1
1970	Others	T125T	Adrenal	adrenal gland	no	1	1
1971	Others	T125T	Adrenal	adrenal gland	no	1	1
1972	Others	R248L	Adrenal	adrenal gland	no	1	1
1973	Others	R213P	Adrenal	adrenal gland	no	1	1
1974	Others	P98fs	Adrenal	adrenal gland	no	1	1
1975	Others	S240G	Adrenal	adrenal gland	no	1	1
1976	Others	E271V	Adrenal	adrenal gland	no	1	1
1977	Others	Q331*	Adrenal	adrenal gland	no	1	1
1978	Others	F109S	Adrenal	adrenal gland	no	1	1
1979	Others	S241F	Adrenal	adrenal gland	no	1	1
1980	Others	S183*	Adrenal	adrenal gland	no	1	1
1981	Others	na	Adrenal	adrenal gland	yes	2	2
1982	Others	na	Adrenal	adrenal gland	no	2	2
1983	Others	na	Adrenal	adrenal gland	no	2	2
1984	Others	na	Adrenal	adrenal gland	no	2	2
1985	Others	E285V	Adrenal	adrenal gland	yes	2	1
1986	Others	N235D	Adrenal	adrenal gland	no	2	2
1987	Others	R213*	Adrenal	adrenal gland	no	2	2
1988	Others	A138P	Adrenal	adrenal gland	yes	2	2
1989	Others	P152L	Adrenal	adrenal gland	no	2	2
1990	Others	R342*	Adrenal	adrenal gland	no	2	2
1991	Others	V143A	Adrenal	adrenal gland	no	2	2
1992	Others	C238G	Adrenal	adrenal gland	yes	2	2
1993	Others	Y163C	Adrenal	adrenal gland	no	2	2
1994	Others	G334R	Adrenal	adrenal gland	no	2	2
1995	Others	E180K	Adrenal	adrenal gland	no	2	2
1996	Others	R158H	Adrenal	adrenal gland	no	2	2
1997	Others	I254T	Adrenal	adrenal gland	no	2	2
1998	Others	R158H	Adrenal	adrenal gland	no	2	2
[truncated: 838 more rows]
