# Supplementary material for: Arsenic trioxide extends survival of Li–Fraumeni syndrome mimicking mouse
Source: Cell Death Dis. 2023 Nov 29;14(11):783. doi: 10.1038/s41419-023-06281-2 (PMC10687230; doi:10.1038/s41419-023-06281-2)
Supplement: Supplementary file 10 — Table S2 RNA-sequencing of mouse spontaneous tumors, related to Figure 5E [file 41419_2023_6281_MOESM10_ESM.xlsx]

## Sheet: table2
Ensemble_ID	Gene_ Symbol	Counts			FPKM			p53 targets?a
		Ctl #1	ATO #2	ATO #3	Ctl #1	ATO #2	ATO #3
ENSMUSG00000002109	Ddb2	257	149	111	5.38	3	2.66	yes
ENSMUSG00000003873	Bax	628	896	707	22.82	31.35	29.4	yes		a Fischer, M. (2017). Census and evaluation of p53 target genes. Oncogene 36, 3943-3956.
ENSMUSG00000004791	Pgf	194	262	75	3.83	4.98	1.69	yes
ENSMUSG00000006800	Sulf2	6460	834	1023	63	7.83	11.42	yes
ENSMUSG00000008384	Sertad1	287	389	260	12.23	15.96	12.68	yes
ENSMUSG00000020184	Mdm2	832	2443	1216	9.37	26.5	15.68	yes
ENSMUSG00000020423	Btg2	311	1436	1044	6.49	28.87	24.94	yes
ENSMUSG00000020525	Ppm1d	353	577	162	6.37	10.03	3.35	yes
ENSMUSG00000021133	Susd6	3107	1942	2395	23.36	14.06	20.61	yes
ENSMUSG00000021661	Ankra2	428	715	269	5.3	8.53	3.81	yes
ENSMUSG00000021701	Plk2	891	633	682	11.36	7.77	9.95	yes
ENSMUSG00000022074	Tnfrsf10b	244	158	255	2.56	1.6	3.07	yes
ENSMUSG00000022292	Rrm2b	253	469	343	1.59	2.83	2.46	yes
ENSMUSG00000023067	Cdkn1a	348	4884	2677	5.61	75.8	49.38	yes
ENSMUSG00000023953	Polh	624	458	182	6	4.24	2	yes
ENSMUSG00000024778	Fas	119	354	432	3.3	9.47	13.73	yes
ENSMUSG00000025429	Pstpip2	151	970	302	3.69	22.86	8.46	yes
ENSMUSG00000027663	Zmat3	792	1399	426	3.97	6.75	2.44	yes
ENSMUSG00000028680	Plk3	350	198	304	7.92	4.31	7.87	yes
ENSMUSG00000029535	Triap1	310	395	347	16.31	20.02	20.9	yes
ENSMUSG00000030094	Xpc	336	513	246	3.5	5.15	2.93	yes
ENSMUSG00000030609	Aen	360	785	392	3.55	7.46	4.43	yes
ENSMUSG00000036390	Gadd45a	262	2180	360	8.5	68.15	13.37	yes
ENSMUSG00000036781	Rps27l	746	831	883	52.35	56.16	70.91	yes
ENSMUSG00000037966	Ninj1	1837	1507	2139	66.99	52.93	89.28	yes
ENSMUSG00000038028	Tigar	151	856	304	2.36	12.9	5.45	yes
ENSMUSG00000038332	Sesn1	723	3807	493	10.4	52.72	8.11	yes
ENSMUSG00000038508	Gdf15	4	21	99	0.12	0.63	3.5	yes
ENSMUSG00000057506	Bloc1s2	464	269	218	14.86	8.3	7.99	yes
ENSMUSG00000087014	Gm16364	4	12	4	0.17	0.5	0.2	no
ENSMUSG00000090053	Pakap	2	7	3	0.03	0.11	0.05	no
ENSMUSG00000099759	1700030C10Rik	6	52	16	0.2	1.65	0.6	no
ENSMUSG00000102548	Gm16701	3	1	0	0.18	0.06	0	no
ENSMUSG00000107875	Gm16630	1	0	0	0.05	0	0	no
ENSMUSG00000109224	Tmem147os	5	8	1	0.63	0.97	0.14	no
ENSMUSG00000109685	Gvin-ps1	1	5	4	0.11	0.51	0.48	no
ENSMUSG00000109903	Gm28710	47	0	2	0.9	0	0.04	no
ENSMUSG00000110170	St6galnac2	9	32	22	0.31	1.05	0.86	no
ENSMUSG00000114515	Aldoa	14	111	12	1	7.66	0.98	no
ENSMUSG00000115067	Dpep2	4	4	6	0.12	0.12	0.21	no
ENSMUSG00000115729	Gm5468	2	0	0	0.02	0	0	no
ENSMUSG00000116378	Gcat	0	1	0	0	0.03	0	no
ENSMUSG00000117310	Ptp4a1	71	113	116	0.98	1.5	1.83	no
ENSMUSG00000117694	Snhg4	3	20	5	0.08	0.51	0.15	no
ENSMUSG00000118332	Fam220a	0	2	1	0	0.04	0.02	no
ENSMUSG00002075720	Y_RNA	1	0	1	0.54	0	0.61	no
ENSMUSG00002076051	Metazoa_SRP	0	2	0	0	0.44	0	no
ENSMUSG00002076291	U6	1	0	0	0.56	0	0	no
ENSMUSG00002076781	7SK	7	3	1	4.55	1.88	0.74	no
ENSMUSG00002076933	U1	0	1	0	0	0.38	0	no
ENSMUSG00002076977	5S_rRNA	5	9	2	2.51	4.35	1.15	no
ENSMUSG00000000001	Gnai3	4238	2242	1602	74.39	37.9	32.18	no
ENSMUSG00000000028	Cdc45	481	275	104	7.86	4.33	1.94	no
ENSMUSG00000000031	H19	2719	21244	1782	59.31	446.29	44.49	no
ENSMUSG00000000037	Scml2	13	7	4	0.12	0.06	0.04	no
ENSMUSG00000000049	Apoh	2	1	0	0.07	0.03	0	no
ENSMUSG00000000056	Narf	664	1620	520	7.91	18.59	7.09	no
ENSMUSG00000000058	Cav2	996	751	2325	17.1	12.42	45.69	no
ENSMUSG00000000078	Klf6	2305	3455	2130	30.06	43.39	31.79	no
ENSMUSG00000000085	Scmh1	739	662	344	5.47	4.72	2.92	no
ENSMUSG00000000088	Cox5a	1015	1570	4762	27.66	41.21	148.53	no
ENSMUSG00000000093	Tbx2	398	1355	86	6.28	20.61	1.55	no
ENSMUSG00000000094	Tbx4	15	27	0	0.25	0.44	0	no
ENSMUSG00000000120	Ngfr	17	10	18	0.28	0.16	0.34	no
ENSMUSG00000000126	Wnt9a	798	119	99	13.73	1.97	1.95	no
ENSMUSG00000000127	Fer	595	326	192	7.28	3.84	2.69	no
ENSMUSG00000000131	Xpo6	1268	1857	959	4.29	6.05	3.71	no
ENSMUSG00000000134	Tfe3	1315	940	1156	8.13	5.6	8.18	no
ENSMUSG00000000142	Axin2	737	394	203	7.66	3.95	2.42	no
ENSMUSG00000000148	Brat1	574	424	237	5.32	3.78	2.51	no
ENSMUSG00000000149	Gna12	2644	1519	1512	44.32	24.52	29.01	no
ENSMUSG00000000154	Slc22a18	10	95	17	0.34	3.08	0.66	no
ENSMUSG00000000157	Itgb2l	21	326	3	0.28	4.16	0.05	no
ENSMUSG00000000159	Igsf5	106	0	3	2.41	0	0.08	no
ENSMUSG00000000167	Pih1d2	51	9	16	1.04	0.18	0.37	no
ENSMUSG00000000168	Dlat	905	1244	7607	10.61	14.04	102.03	no
ENSMUSG00000000171	Sdhd	1225	1766	5284	56.98	79.11	281.29	no
ENSMUSG00000000182	Fgf23	0	160	30	0	4.86	1.08	no
ENSMUSG00000000183	Fgf6	0	23	2	0	0.27	0.03	no
ENSMUSG00000000184	Ccnd2	1931	1694	661	11.75	9.93	4.6	no
ENSMUSG00000000194	Gpr107	2093	1231	979	9.39	5.32	5.03	no
ENSMUSG00000000197	Nalcn	2	10	5	0.01	0.04	0.02	no
ENSMUSG00000000202	Btbd17	0	0	3	0	0	0.06	no
ENSMUSG00000000204	Slfn4	327	1712	1468	4.72	23.82	24.27	no
ENSMUSG00000000214	Th	0	2	0	0	0.05	0	no
ENSMUSG00000000215	Ins2	0	0	1	0	0	0.05	no
ENSMUSG00000000223	Drp2	25	80	25	0.17	0.52	0.19	no
ENSMUSG00000000244	Tspan32	84	374	90	0.77	3.31	0.95	no
ENSMUSG00000000247	Lhx2	35	55	3	0.46	0.69	0.04	no
ENSMUSG00000000248	Clec2g	1	22	15	0.02	0.43	0.35	no
ENSMUSG00000000253	Gmpr	167	565	714	4.12	13.41	20.14	no
ENSMUSG00000000263	Glra1	0	6	0	0	0.14	0	no
ENSMUSG00000000266	Mid2	156	1767	241	1.1	12.01	1.95	no
ENSMUSG00000000275	Trim25	1405	2298	1483	13.98	22.02	16.89	no
ENSMUSG00000000276	Dgke	251	327	257	1.71	2.15	2.01	no
ENSMUSG00000000278	Scpep1	4187	1649	1892	114.32	43.36	59.13	no
ENSMUSG00000000282	Mnt	911	523	470	11.27	6.23	6.66	no
ENSMUSG00000000290	Itgb2	1637	1834	5739	30.71	33.14	123.23	no
ENSMUSG00000000295	Hddc2	152	153	112	2.48	2.41	2.09	no
ENSMUSG00000000296	Tpd52l1	48	208	32	2.08	8.67	1.59	no
ENSMUSG00000000301	Pemt	32	14	42	0.87	0.37	1.31	no
ENSMUSG00000000303	Cdh1	23	12	119	0.29	0.14	1.7	no
ENSMUSG00000000305	Cdh4	523	39	12	4.13	0.3	0.11	no
ENSMUSG00000000308	Ckmt1	7	4	4	0.16	0.09	0.11	no
ENSMUSG00000000317	Bcl6b	2241	425	287	34.5	6.3	5.06	no
ENSMUSG00000000318	Clec10a	140	5764	740	2.77	109.64	16.73	no
ENSMUSG00000000320	Alox12	36	695	115	0.5	9.38	1.84	no
ENSMUSG00000000326	Comt	1131	1128	2411	25.58	24.57	62.4	no
ENSMUSG00000000339	Rtca	896	566	335	27.29	16.6	11.68	no
ENSMUSG00000000340	Dbt	217	473	1695	3.71	7.79	33.18	no
ENSMUSG00000000346	Dazap2	4428	5301	3805	87.43	100.8	85.98	no
ENSMUSG00000000355	Mcts1	360	510	627	13.12	17.9	26.15	no
ENSMUSG00000000359	Rem1	125	19	59	3.32	0.49	1.79	no
ENSMUSG00000000365	Rnf17	15	24	5	0.14	0.21	0.05	no
ENSMUSG00000000374	Trappc10	937	1367	809	6.6	9.27	6.52	no
ENSMUSG00000000378	Ccm2	933	494	469	14.57	7.43	8.38	no
ENSMUSG00000000384	Tbrg4	835	654	838	12.94	9.76	14.86	no
ENSMUSG00000000385	Tmprss2	0	8	70	0	0.06	0.63	no
ENSMUSG00000000386	Mx1	86	456	49	1.46	7.46	0.95	no
ENSMUSG00000000392	Fap	493	2339	319	4.99	22.78	3.69	no
ENSMUSG00000000394	Gcg	1	2	0	0.04	0.07	0	no
ENSMUSG00000000399	Ndufa9	972	1327	4345	26.49	34.83	135.52	no
ENSMUSG00000000402	Egfl6	20	31	81	0.42	0.63	1.96	no
ENSMUSG00000000409	Lck	21	128	64	0.41	2.41	1.43	no
ENSMUSG00000000411	Tssk3	1	21	0	0.04	0.9	0	no
ENSMUSG00000000416	Cttnbp2	93	34	61	0.6	0.21	0.45	no
ENSMUSG00000000420	Galnt1	2743	3518	1926	28.46	35.15	22.87	no
ENSMUSG00000000435	Myf5	0	12	2	0	0.32	0.06	no
ENSMUSG00000000439	Mkrn2	384	666	312	3.14	5.24	2.92	no
ENSMUSG00000000440	Pparg	44	435	1454	0.85	8.12	32.27	no
ENSMUSG00000000441	Raf1	691	1450	777	5.78	11.68	7.44	no
ENSMUSG00000000486	Septin1	95	730	108	1.97	14.57	2.56	no
ENSMUSG00000000489	Pdgfb	877	477	914	12.07	6.32	14.39	no
ENSMUSG00000000530	Acvrl1	723	447	1005	9.71	5.78	15.44	no
ENSMUSG00000000531	Tamalin	894	233	192	25.18	6.32	6.19	no
ENSMUSG00000000532	Acvr1b	620	1680	714	8.04	20.97	10.59	no
ENSMUSG00000000538	Tom1l2	872	1471	981	5.7	9.26	7.34	no
ENSMUSG00000000544	Gpa33	3	0	2	0.06	0	0.05	no
ENSMUSG00000000552	Zfp385a	990	770	661	22.54	16.88	17.22	no
ENSMUSG00000000555	Itga5	7397	1346	2402	85.86	15.05	31.91	no
ENSMUSG00000000560	Gabra2	0	0	10	0	0	0.09	no
ENSMUSG00000000561	Wdr77	1179	625	447	13.94	7.12	6.05	no
ENSMUSG00000000562	Adora3	9	7	20	0.14	0.1	0.35	no
ENSMUSG00000000563	Atp5pb	4407	4087	6197	61.47	54.9	98.93	no
ENSMUSG00000000567	Sox9	379	138	61	5.25	1.84	0.97	no
ENSMUSG00000000568	Hnrnpd	3479	2348	1021	27.09	17.61	9.1	no
ENSMUSG00000000579	Dynlt1c	93	49	30	1.41	0.72	0.52	no
ENSMUSG00000000581	C1d	870	630	628	12.47	8.7	10.3	no
ENSMUSG00000000594	Gm2a	1888	2683	2960	26.19	35.85	47	no
ENSMUSG00000000600	Krit1	944	1221	633	2.47	3.08	1.9	no
ENSMUSG00000000605	Clcn4	1045	1426	1366	6.98	9.17	10.44	no
ENSMUSG00000000627	Sema4f	73	17	6	0.79	0.18	0.07	no
ENSMUSG00000000628	Hk2	531	1610	6498	5.09	14.87	71.34	no
ENSMUSG00000000631	Myo18a	1112	7647	966	3.97	26.3	3.95	no
ENSMUSG00000000632	Sez6	10	6	13	0.1	0.06	0.15	no
ENSMUSG00000000673	Haao	6	42	8	0.07	0.49	0.11	no
ENSMUSG00000000682	Cd52	261	507	641	12.59	23.55	35.39	no
ENSMUSG00000000686	Abhd15	48	289	123	0.91	5.25	2.66	no
ENSMUSG00000000690	Hoxb6	0	72	77	0	2.02	2.57	no
ENSMUSG00000000693	Loxl3	2117	1309	573	26.33	15.68	8.16	no
ENSMUSG00000000706	Btn1a1	2	7	16	0.03	0.09	0.25	no
ENSMUSG00000000708	Kat2b	601	2301	834	7.07	26.07	11.23	no
ENSMUSG00000000711	Rab5b	1595	2369	2030	21.74	31.1	31.67	no
ENSMUSG00000000724	Cryba1	0	5	0	0	0.17	0	no
ENSMUSG00000000730	Dnmt3l	88	1	24	1.69	0.02	0.53	no
ENSMUSG00000000731	Aire	0	1	4	0	0.01	0.07	no
ENSMUSG00000000732	Icosl	160	300	161	1.98	3.58	2.28	no
ENSMUSG00000000738	Spg7	1110	1106	1285	14.07	13.5	18.64	no
ENSMUSG00000000739	Sult5a1	118	170	54	1.53	2.12	0.8	no
ENSMUSG00000000740	Rpl13	9981	7514	4510	220.22	159.68	113.89	no
ENSMUSG00000000743	Chmp1a	1673	1524	1013	29.28	25.68	20.29	no
ENSMUSG00000000751	Rpa1	1682	1235	577	17.27	12.21	6.78	no
ENSMUSG00000000753	Serpinf1	8641	2383	2032	209.73	55.71	56.45	no
ENSMUSG00000000759	Tubgcp3	976	799	455	6.52	5.14	3.48	no
ENSMUSG00000000776	Polr3d	501	455	205	10.05	8.79	4.71	no
ENSMUSG00000000782	Tcf7	720	262	46	13.66	4.79	1	no
ENSMUSG00000000787	Ddx3x	8134	8061	5535	88.26	84.24	68.74	no
ENSMUSG00000000791	Il12rb1	60	62	22	0.84	0.83	0.35	no
ENSMUSG00000000792	Slc5a5	15	4	29	0.29	0.08	0.65	no
ENSMUSG00000000794	Kcnn3	23	137	178	0.13	0.72	1.12	no
ENSMUSG00000000804	Usp32	1043	1985	580	7.78	14.25	4.95	no
ENSMUSG00000000805	Car4	1	163	657	0.03	4.57	21.9	no
ENSMUSG00000000811	Txnrd3	192	262	166	3.88	5.09	3.84	no
ENSMUSG00000000817	Fasl	1	16	21	0.03	0.46	0.71	no
ENSMUSG00000000823	Zfp512b	1816	1468	448	15.27	11.89	4.31	no
ENSMUSG00000000826	Dnajc5	3047	2682	1971	25.09	21.27	18.58	no
ENSMUSG00000000827	Tpd52l2	1920	1146	1172	22.07	12.68	15.42	no
ENSMUSG00000000838	Fmr1	815	1492	642	5.2	9.18	4.69	no
ENSMUSG00000000861	Bcl11a	131	200	6	0.57	0.84	0.03	no
ENSMUSG00000000869	Il4	63	18	39	2.94	0.81	2.08	no
ENSMUSG00000000876	Pxmp4	295	343	506	5.42	6.07	10.65	no
ENSMUSG00000000881	Dlg3	585	515	222	5.73	4.86	2.49	no
ENSMUSG00000000884	Gnb1l	78	73	45	1.06	0.95	0.7	no
ENSMUSG00000000889	Dbh	0	2	1	0	0.04	0.02	no
ENSMUSG00000000901	Mmp11	2048	838	261	42.21	16.63	6.16	no
ENSMUSG00000000902	Smarcb1	1142	781	652	8.25	5.43	5.39	no
ENSMUSG00000000903	Vpreb3	3	4	9	0.2	0.26	0.69	no
ENSMUSG00000000915	Hip1r	378	572	302	2.94	4.28	2.69	no
ENSMUSG00000000916	Nsun5	459	197	299	6.09	2.52	4.54	no
ENSMUSG00000000934	Top1mt	293	184	165	8.21	4.97	5.29	no
ENSMUSG00000000938	Hoxa10	0	545	0	0	9.19	0	no
ENSMUSG00000000942	Hoxa4	0	44	139	0	1.52	5.71	no
ENSMUSG00000000948	Gm38393	1	14	2	0.01	0.15	0.03	no
ENSMUSG00000000957	Mmp14	26873	9918	6757	258.17	91.77	74.3	no
ENSMUSG00000000958	Slc7a7	422	252	414	7.29	4.19	8.18	no
ENSMUSG00000000959	Oxa1l	670	973	967	8.61	12.04	14.22	no
ENSMUSG00000000976	Heatr6	507	515	398	4.52	4.42	4.06	no
ENSMUSG00000000982	Ccl3	8	25	761	0.6	1.8	65.1	no
ENSMUSG00000000983	Wfdc18	2	5	61	0.09	0.23	3.28	no
ENSMUSG00000001016	Ilf2	2043	1227	542	13.63	7.89	4.14	no
ENSMUSG00000001017	Chtop	3098	2764	1500	48.77	41.91	27.03	no
ENSMUSG00000001018	Snapin	1383	1492	789	34.58	35.93	22.58	no
ENSMUSG00000001020	S100a4	1089	461	607	106.77	43.53	68.11	no
ENSMUSG00000001021	S100a3	2	6	1	0.04	0.12	0.02	no
ENSMUSG00000001025	S100a6	6516	3382	1962	272.92	136.43	94.06	no
ENSMUSG00000001027	Scn4a	7	3215	133	0.06	25.18	1.24	no
ENSMUSG00000001029	Icam2	204	161	195	6.13	4.66	6.71	no
ENSMUSG00000001034	Mapk7	1057	418	403	13.77	5.25	6.01	no
ENSMUSG00000001036	Epn2	1250	1053	594	13.69	11.11	7.45	no
ENSMUSG00000001039	B9d1	99	31	28	3.56	1.07	1.15	no
ENSMUSG00000001052	Sec24b	1986	1176	857	18.89	10.77	9.33	no
ENSMUSG00000001053	N4bp3	294	208	217	6.17	4.2	5.21	no
ENSMUSG00000001054	Rmnd5b	448	382	255	11.87	9.75	7.73	no
ENSMUSG00000001056	Nhp2	896	405	354	44.77	19.49	20.24	no
ENSMUSG00000001062	Vps9d1	578	589	396	6.42	6.3	5.04	no
ENSMUSG00000001065	Zfp276	660	447	384	6.83	4.46	4.55	no
ENSMUSG00000001076	C1ql4	0	1	0	0	0.04	0	no
ENSMUSG00000001082	Mfsd10	1258	619	274	24.89	11.8	6.2	no
ENSMUSG00000001089	Luzp1	1732	2132	1090	12.23	14.49	8.81	no
ENSMUSG00000001095	Slc13a2	1	0	5	0.02	0	0.14	no
ENSMUSG00000001098	Kctd10	3487	1467	1008	49.43	20.03	16.35	no
ENSMUSG00000001100	Poldip2	1582	1304	1918	23.94	19.01	33.23	no
ENSMUSG00000001103	Sebox	0	1	0	0	0.04	0	no
ENSMUSG00000001105	Ift20	685	482	371	25.72	17.43	15.94	no
ENSMUSG00000001119	Col6a1	30272	4045	5519	395.73	50.93	82.57	no
ENSMUSG00000001120	Pcbp3	207	66	91	4.04	1.24	2.03	no
ENSMUSG00000001123	Lgals9	1272	1961	999	34.08	50.6	30.63	no
ENSMUSG00000001127	Araf	1094	1706	1041	9.58	14.38	10.43	no
ENSMUSG00000001128	Cfp	2028	1997	3363	66.89	63.44	126.95	no
ENSMUSG00000001131	Timp1	1121	244	428	72.28	15.15	31.59	no
ENSMUSG00000001134	Uxt	109	182	178	3.81	6.12	7.12	no
ENSMUSG00000001138	Cnnm3	439	723	358	3.92	6.21	3.65	no
ENSMUSG00000001143	Lman2l	298	459	519	2.32	3.44	4.62	no
ENSMUSG00000001150	Mcm3ap	845	805	533	6.72	6.17	4.85	no
ENSMUSG00000001151	Pcnt	562	1652	396	2.65	7.5	2.14	no
ENSMUSG00000001155	Ftcd	7	4	5	0.13	0.07	0.1	no
ENSMUSG00000001156	Mxd1	394	1438	1618	3.19	11.21	14.99	no
ENSMUSG00000001157	Gmcl1	478	445	277	4.22	3.78	2.8	no
ENSMUSG00000001158	Snrnp27	581	557	480	18.11	16.72	17.12	no
ENSMUSG00000001166	Oas1c	30	75	32	0.71	1.72	0.87	no
ENSMUSG00000001168	Oas1h	2	16	2	0.07	0.52	0.08	no
ENSMUSG00000001173	Ocrl	730	1392	499	4.41	8.09	3.45	no
ENSMUSG00000001175	Calm1	11680	5328	8182	142.11	62.43	113.94	no
ENSMUSG00000001211	Agpat3	871	2670	4556	6.4	18.9	38.33	no
ENSMUSG00000001225	Slc26a3	0	5	0	0	0.04	0	no
ENSMUSG00000001227	Sema6b	716	686	527	10.33	9.53	8.7	no
ENSMUSG00000001228	Uhrf1	1522	876	124	20.46	11.34	1.91	no
ENSMUSG00000001229	Dpp9	1745	1402	714	12.67	9.81	5.94	no
ENSMUSG00000001240	Ramp2	271	365	646	4.7	6.1	12.82	no
ENSMUSG00000001247	Lsr	38	49	59	1	1.24	1.78	no
ENSMUSG00000001248	Gramd1a	1602	1699	1633	17.51	17.88	20.43	no
ENSMUSG00000001249	Hpn	47	133	74	0.66	1.79	1.18	no
ENSMUSG00000001270	Ckb	1210	1236	682	23.93	23.54	15.44	no
ENSMUSG00000001280	Sp1	1866	2160	1036	12.93	14.42	8.22	no
ENSMUSG00000001281	Itgb7	161	343	278	3.33	6.83	6.58	no
ENSMUSG00000001285	Myg1	629	350	260	12.76	6.84	6.04	no
ENSMUSG00000001288	Rarg	3035	1573	612	40.78	20.36	9.41	no
ENSMUSG00000001289	Pfdn5	1256	1239	1088	51.59	49.01	51.15	no
ENSMUSG00000001300	Efnb2	1811	339	616	15.13	2.73	5.89	no
ENSMUSG00000001305	Rrp15	335	215	134	5.92	3.66	2.71	no
ENSMUSG00000001313	Rnd2	196	149	85	5.64	4.13	2.8	no
ENSMUSG00000001323	Srr	442	228	441	5.55	2.76	6.34	no
ENSMUSG00000001333	Sync	33	312	27	0.66	6.01	0.62	no
ENSMUSG00000001334	Fndc5	54	92	135	1.12	1.84	3.2	no
ENSMUSG00000001348	Acp5	10947	15744	3916	308.77	427.69	126.42	no
ENSMUSG00000001349	Cnn1	719	2	284	15.05	0.04	6.8	no
ENSMUSG00000001366	Fbxo9	385	893	665	7.1	15.87	14.04	no
ENSMUSG00000001376	Vps50	754	649	394	3.98	3.3	2.38	no
ENSMUSG00000001380	Hars	1265	1158	688	29.6	26.1	18.43	no
ENSMUSG00000001383	Zmat2	1407	1116	886	31.08	23.74	22.4	no
ENSMUSG00000001403	Ube2c	959	1560	77	21.12	33.09	1.94	no
ENSMUSG00000001415	Smg5	3211	1834	1082	26.43	14.54	10.19	no
ENSMUSG00000001416	Cct3	5162	1971	1478	46.4	17.06	15.21	no
ENSMUSG00000001418	Glmp	3249	1055	1717	29.57	9.25	17.89	no
ENSMUSG00000001419	Mef2d	3391	4415	2087	32.44	40.68	22.85	no
ENSMUSG00000001420	Tmem79	49	39	557	0.96	0.74	12.53	no
ENSMUSG00000001424	Snd1	3377	2325	1042	19.82	13.14	7	no
ENSMUSG00000001435	Col18a1	11042	1088	4279	90.05	8.55	39.94	no
ENSMUSG00000001436	Slc19a1	266	284	479	3.28	3.37	6.76	no
ENSMUSG00000001440	Kpnb1	8314	5279	2428	72.24	44.17	24.14	no
ENSMUSG00000001441	Npepps	2010	2544	1385	15.97	19.47	12.6	no
ENSMUSG00000001444	Tbx21	2	20	15	0.05	0.44	0.4	no
ENSMUSG00000001445	Mrpl10	1090	597	1030	36.54	19.27	39.52	no
ENSMUSG00000001467	Cyp51	1185	294	567	15.37	3.67	8.42	no
ENSMUSG00000001472	Tcf25	6396	6055	3616	67.94	61.95	43.96	no
ENSMUSG00000001473	Tubb6	5781	762	1054	135.82	17.24	28.34	no
ENSMUSG00000001482	Def8	1057	941	567	13.73	11.77	8.43	no
ENSMUSG00000001493	Meox1	295	49	546	7.58	1.21	16.06	no
ENSMUSG00000001494	Sost	0	95	1	0	2.54	0.03	no
ENSMUSG00000001497	Pax9	123	62	4	1.39	0.68	0.05	no
ENSMUSG00000001504	Irx2	344	5	117	6	0.08	2.34	no
ENSMUSG00000001506	Col1a1	260931	287230	31557	2276.42	2413.42	315.1	no
ENSMUSG00000001507	Itga3	795	883	246	7.97	8.53	2.82	no
ENSMUSG00000001508	Sgca	6	1179	68	0.2	37.47	2.57	no
ENSMUSG00000001510	Dlx3	1	257	2	0.02	5.44	0.05	no
ENSMUSG00000001517	Foxm1	1328	392	94	13.21	3.76	1.07	no
ENSMUSG00000001518	Itfg2	185	231	133	1.49	1.8	1.23	no
ENSMUSG00000001520	Nrip2	48	19	44	0.73	0.28	0.77	no
ENSMUSG00000001521	Tulp3	1150	505	293	7.05	2.98	2.06	no
ENSMUSG00000001524	Gtf2h4	461	190	160	7.97	3.16	3.16	no
ENSMUSG00000001525	Tubb5	21210	5779	3401	365.02	95.79	66.99	no
ENSMUSG00000001542	Ell2	1362	757	1298	7.93	4.25	8.65	no
ENSMUSG00000001552	Jup	731	3529	663	6.5	30.24	6.75	no
ENSMUSG00000001555	Fkbp10	6281	5956	941	122.53	111.91	21.01	no
ENSMUSG00000001558	Klhl10	13	1	5	0.34	0.03	0.15	no
ENSMUSG00000001566	Mnx1	0	0	2	0	0	0.06	no
ENSMUSG00000001569	Nom1	849	825	347	5.27	4.93	2.46	no
ENSMUSG00000001576	Ergic1	3588	1399	1601	23.11	8.68	11.8	no
ENSMUSG00000001583	Tnk1	8	15	12	0.14	0.25	0.24	no
ENSMUSG00000001588	Acap1	58	319	121	0.68	3.61	1.63	no
ENSMUSG00000001604	Tcea3	25	601	130	1.02	23.67	6.09	no
ENSMUSG00000001622	Csn3	0	3	47	0	0.04	0.74	no
ENSMUSG00000001627	Ifrd1	1897	1451	875	18.54	13.66	9.79	no
ENSMUSG00000001630	Stk38l	531	300	502	6.23	3.39	6.74	no
ENSMUSG00000001632	Brpf1	992	1280	759	8.38	10.41	7.34	no
ENSMUSG00000001642	Akr1b3	1288	1434	1353	8.8	9.43	10.58	no
ENSMUSG00000001655	Hoxc13	0	85	0	0	1.9	0	no
ENSMUSG00000001656	Hoxc11	0	128	0	0	3.49	0	no
ENSMUSG00000001657	Hoxc8	0	41	15	0	0.8	0.35	no
ENSMUSG00000001661	Hoxc6	0	126	100	0	2.89	2.72	no
ENSMUSG00000001663	Gstt1	42	122	431	1.57	4.4	18.48	no
ENSMUSG00000001665	Gstt3	51	81	160	0.76	1.16	2.73	no
ENSMUSG00000001666	Ddt	151	198	1025	11.18	14.13	86.9	no
ENSMUSG00000001672	Marveld3	1	1	10	0.02	0.02	0.2	no
ENSMUSG00000001674	Ddx18	973	720	394	22.44	15.99	10.4	no
ENSMUSG00000001687	Ubl3	1207	2407	1609	8.53	16.39	13.02	no
ENSMUSG00000001700	Gramd3	442	406	197	4.46	3.94	2.27	no
ENSMUSG00000001707	Eef1e1	433	260	153	7.61	4.4	3.08	no
ENSMUSG00000001729	Akt1	7233	3777	2435	101.06	50.83	38.94	no
ENSMUSG00000001739	Cldn15	16	342	88	0.43	8.88	2.72	no
ENSMUSG00000001741	Il16	247	377	192	1.8	2.64	1.6	no
ENSMUSG00000001750	Tcirg1	6014	4684	3935	74.81	56.12	56.02	no
ENSMUSG00000001751	Naglu	593	769	835	12.77	15.95	20.59	no
ENSMUSG00000001755	Coasy	558	439	1341	11.14	8.44	30.65	no
ENSMUSG00000001761	Smo	1560	988	365	15.89	9.69	4.26	no
ENSMUSG00000001763	Tspan33	10	1478	14	0.11	15.69	0.18	no
ENSMUSG00000001767	Crnkl1	1009	700	340	15.03	10.04	5.8	no
ENSMUSG00000001768	Rin2	4851	2940	1216	24.64	14.38	7.07	no
ENSMUSG00000001773	Folh1	6	9	4	0.11	0.15	0.08	no
ENSMUSG00000001774	Chordc1	878	735	1284	6.7	5.41	11.22	no
ENSMUSG00000001783	Rtcb	1866	1272	1308	40.86	26.82	32.78	no
ENSMUSG00000001785	Pwp1	549	489	345	10.68	9.17	7.68	no
ENSMUSG00000001786	Fbxo7	164	584	264	1.52	5.21	2.8	no
ENSMUSG00000001794	Capns1	3853	3919	4356	89.06	87.25	115.24	no
ENSMUSG00000001802	Lrp3	231	346	229	2.81	4.06	3.19	no
ENSMUSG00000001827	Folr1	0	6	0	0	0.14	0	no
ENSMUSG00000001829	Clpb	399	646	1092	2.29	3.58	7.18	no
ENSMUSG00000001833	Septin7	4841	2887	2431	23.83	13.69	13.7	no
ENSMUSG00000001844	Zdhhc4	659	620	369	13.17	11.94	8.44	no
ENSMUSG00000001847	Rac1	7906	5930	3997	100.68	72.73	58.26	no
ENSMUSG00000001855	Nup214	1287	825	488	7.63	4.71	3.31	no
ENSMUSG00000001864	Aif1l	653	398	80	9.27	5.44	1.3	no
ENSMUSG00000001865	Cpa3	6	140	178	0.23	5.09	7.69	no
ENSMUSG00000001870	Ltbp1	4387	6068	274	23.5	31.3	1.68	no
ENSMUSG00000001891	Ugp2	1168	6558	2633	21.79	117.84	56.22	no
ENSMUSG00000001901	Kcnh6	1	0	0	0.02	0	0	no
ENSMUSG00000001909	Trmt1	1292	1139	429	11.73	9.96	4.46	no
ENSMUSG00000001910	Nacc1	2206	1107	1163	27.03	13.06	16.31	no
ENSMUSG00000001911	Nfix	6234	3637	1980	48.56	27.28	17.65	no
ENSMUSG00000001918	Slc1a5	1271	4695	6640	17.44	62.04	104.27	no
ENSMUSG00000001924	Uba1	5746	3958	3500	68.27	45.29	47.6	no
ENSMUSG00000001930	Vwf	1560	1076	1676	5.56	3.69	6.84	no
ENSMUSG00000001942	Siae	418	261	459	2.28	1.37	2.87	no
ENSMUSG00000001943	Vsig2	116	292	121	3.36	8.14	4.01	no
ENSMUSG00000001946	Esam	1050	1163	1206	20.97	22.37	27.57	no
ENSMUSG00000001948	Spa17	39	15	34	2.1	0.78	2.1	no
ENSMUSG00000001962	Fam50a	619	651	550	15.49	15.69	15.75	no
ENSMUSG00000001964	Emd	529	657	432	12.03	14.39	11.25	no
ENSMUSG00000001983	Taco1	148	225	371	6.13	8.97	17.58	no
ENSMUSG00000001985	Grik3	0	0	3	0	0	0.02	no
ENSMUSG00000001986	Gria3	251	87	120	1.46	0.49	0.8	no
ENSMUSG00000001988	Npas1	19	23	3	0.36	0.42	0.07	no
ENSMUSG00000001995	Sipa1l2	958	495	455	5.7	2.84	3.1	no
ENSMUSG00000001998	Ap4e1	369	412	163	2.15	2.32	1.09	no
ENSMUSG00000001999	Blvra	409	430	546	9.57	9.69	14.63	no
ENSMUSG00000002006	Pdzd4	208	273	74	3	3.79	1.22	no
ENSMUSG00000002007	Srpk3	7	274	22	0.14	5.43	0.52	no
ENSMUSG00000002010	Idh3g	1024	2028	8897	21.71	41.4	215.86	no
ENSMUSG00000002012	Pnck	35	36	20	1.02	1.01	0.66	no
ENSMUSG00000002014	Ssr4	974	1476	990	18.01	26.29	20.96	no
ENSMUSG00000002015	Bcap31	1177	1585	2573	55.28	71.7	138.32	no
ENSMUSG00000002017	Fam98a	1637	921	539	26.3	14.25	9.91	no
ENSMUSG00000002020	Ltbp2	4916	450	2301	34.39	3.03	18.42	no
ENSMUSG00000002028	Kmt2a	1592	1536	832	5.47	5.08	3.27	no
ENSMUSG00000002031	Ift46	919	382	319	8.2	3.28	3.26	no
ENSMUSG00000002032	Tmem25	23	20	29	0.41	0.34	0.59	no
ENSMUSG00000002033	Cd3g	0	35	54	0	0.59	1.08	no
ENSMUSG00000002043	Trappc6a	152	178	221	5.48	6.18	9.11	no
ENSMUSG00000002052	Supt6	2693	2166	1241	21.73	16.83	11.46	no
ENSMUSG00000002055	Spag5	643	645	28	6.55	6.32	0.33	no
ENSMUSG00000002057	Foxn1	0	0	2	0	0	0.04	no
ENSMUSG00000002058	Unc119	410	464	230	9.59	10.45	6.16	no
ENSMUSG00000002059	Rab34	1632	790	643	39.18	18.27	17.67	no
ENSMUSG00000002064	Sdf2	795	858	671	30.05	31.23	29.02	no
ENSMUSG00000002068	Ccne1	311	387	43	6.69	8.02	1.06	no
ENSMUSG00000002076	Hsf2bp	11	29	5	0.18	0.45	0.09	no
ENSMUSG00000002083	Bbc3	114	293	104	3.07	7.61	3.21	no
ENSMUSG00000002100	Mybpc3	19	11	24	0.26	0.15	0.38	no
ENSMUSG00000002102	Psmc3	3794	4007	1662	83.33	84.76	41.78	no
ENSMUSG00000002103	Acp2	2251	1544	2117	24.85	16.42	26.75	no
ENSMUSG00000002104	Rapsn	35	181	13	1.11	5.54	0.47	no
ENSMUSG00000002105	Slc39a13	2914	1969	724	34.27	22.3	9.74	no
ENSMUSG00000002107	Celf2	1019	1713	1304	2.25	3.65	3.3	no
ENSMUSG00000002108	Nr1h3	137	390	989	3.12	8.55	25.77	no
ENSMUSG00000002111	Spi1	1423	1205	1543	30.23	24.66	37.52	no
ENSMUSG00000002129	Sf3a1	1777	1048	641	16.55	9.4	6.83	no
ENSMUSG00000002147	Stat6	1438	1878	1957	18.7	23.53	29.13	no
ENSMUSG00000002190	Clgn	33	22	0	0.47	0.3	0	no
ENSMUSG00000002204	Napsa	70	361	214	1.51	7.48	5.27	no
ENSMUSG00000002205	Vrk3	399	426	436	3.39	3.48	4.24	no
ENSMUSG00000002210	Smg9	531	583	300	8.21	8.68	5.31	no
ENSMUSG00000002221	Paxip1	859	802	257	4.79	4.31	1.64	no
ENSMUSG00000002222	Rmnd5a	1327	4303	1574	11.2	34.98	15.21	no
ENSMUSG00000002227	Mov10	1405	402	334	14.35	3.95	3.9	no
ENSMUSG00000002228	Ppm1j	160	191	112	5.05	5.81	4.05	no
ENSMUSG00000002233	Rhoc	4911	1196	1132	173.79	40.76	45.85	no
ENSMUSG00000002249	Tead3	1560	487	231	13.3	4	2.25	no
ENSMUSG00000002250	Ppard	1444	578	654	11	4.24	5.7	no
ENSMUSG00000002257	Def6	407	366	165	8.72	7.55	4.05	no
ENSMUSG00000002265	Peg3	80	2992	218	0.34	12.12	1.05	no
ENSMUSG00000002266	Zim1	6	748	18	0.04	5.1	0.15	no
ENSMUSG00000002274	Metrn	205	138	81	3.11	2.02	1.41	no
ENSMUSG00000002279	Lmf1	429	197	434	1.81	0.8	2.09	no
ENSMUSG00000002280	Ciao3	587	490	538	5.4	4.34	5.67	no
ENSMUSG00000002289	Angptl4	1250	2562	1372	20.21	39.9	25.39	no
ENSMUSG00000002297	Dbf4	1134	571	140	7.44	3.61	1.05	no
ENSMUSG00000002307	Daxx	695	878	460	12.63	15.37	9.57	no
ENSMUSG00000002308	Cd320	363	152	163	7.21	2.91	3.71	no
ENSMUSG00000002319	Ipo4	725	634	293	8.89	7.49	4.11	no
ENSMUSG00000002320	Tm9sf1	1007	991	737	14.86	14.08	12.45	no
ENSMUSG00000002324	Rec8	1	102	8	0.02	1.92	0.18	no
ENSMUSG00000002325	Irf9	477	1306	653	5.07	13.37	7.95	no
ENSMUSG00000002326	Gmpr2	167	129	137	2.44	1.81	2.29	no
ENSMUSG00000002329	Mdp1	324	523	509	9.13	14.19	16.42	no
ENSMUSG00000002332	Dhrs1	618	1241	818	12.82	24.8	19.42	no
ENSMUSG00000002341	Ncan	0	2	27	0	0.02	0.25	no
ENSMUSG00000002342	Tmem161a	460	744	330	7.17	11.17	5.89	no
ENSMUSG00000002343	Armc6	281	144	112	4.93	2.43	2.25	no
ENSMUSG00000002345	Borcs8	307	247	306	11.97	9.28	13.66	no
ENSMUSG00000002346	Slc25a42	123	488	1618	1.17	4.49	17.68	no
ENSMUSG00000002365	Snx9	4005	1352	1379	63.4	20.61	24.98	no
ENSMUSG00000002372	Ranbp3	2291	1786	786	18.85	14.15	7.4	no
ENSMUSG00000002379	Ndufa11	645	627	1050	33.82	31.66	63.01	no
ENSMUSG00000002384	Bmp8b	2	21	100	0.03	0.3	1.69	no
ENSMUSG00000002393	Nr2f6	710	433	510	13.63	8	11.2	no
ENSMUSG00000002395	Use1	1016	960	677	26.41	24.03	20.14	no
ENSMUSG00000002396	Ocel1	461	397	361	3.7	3.07	3.32	no
ENSMUSG00000002409	Dyrk1b	252	565	373	5.35	11.56	9.07	no
ENSMUSG00000002413	Braf	703	954	585	2.9	3.8	2.77	no
ENSMUSG00000002416	Ndufb2	308	427	879	3.13	4.18	10.24	no
ENSMUSG00000002428	Hltf	814	922	390	7.86	8.57	4.31	no
ENSMUSG00000002455	Prpf6	2011	1270	679	29.84	18.15	11.53	no
ENSMUSG00000002458	Rgs19	728	513	481	18.69	12.69	14.13	no
ENSMUSG00000002459	Rgs20	3	11	3	0.04	0.14	0.05	no
ENSMUSG00000002475	Abhd3	14	24	64	0.34	0.57	1.8	no
ENSMUSG00000002477	Snrpd1	1019	521	296	28.43	14	9.45	no
ENSMUSG00000002486	Tchp	457	274	189	3.54	2.04	1.67	no
ENSMUSG00000002489	Tiam1	490	296	228	2.79	1.62	1.49	no
ENSMUSG00000002496	Tsc2	3182	1739	1367	18.94	9.97	9.31	no
ENSMUSG00000002500	Rpl3l	2	1129	213	0.07	37.89	8.5	no
ENSMUSG00000002504	Slc9a3r2	917	759	949	19.84	15.82	23.5	no
ENSMUSG00000002524	Puf60	3023	1514	1094	36.45	17.58	15.1	no
ENSMUSG00000002546	Golga2	2764	2041	1107	28.77	20.46	13.19	no
ENSMUSG00000002550	Uck1	775	503	3160	16.13	10.08	75.27	no
ENSMUSG00000002565	Scin	163	123	32	3.11	2.26	0.7	no
ENSMUSG00000002578	Ikzf4	55	35	11	0.49	0.3	0.11	no
ENSMUSG00000002580	Mien1	335	214	412	25.68	15.8	36.14	no
ENSMUSG00000002588	Pon1	0	9	80	0	0.17	1.81	no
ENSMUSG00000002602	Axl	4258	4392	2179	48.44	48.12	28.37	no
ENSMUSG00000002603	Tgfb1	1905	3075	1757	21.63	33.63	22.84	no
ENSMUSG00000002608	Ccdc97	750	1295	792	10.9	18.13	13.18	no
ENSMUSG00000002617	Zfp40	217	162	117	2.77	1.99	1.71	no
ENSMUSG00000002625	Akap8l	1169	1777	788	13.19	19.32	10.18	no
ENSMUSG00000002635	Pdcd2l	183	169	168	6.76	6.02	7.11	no
ENSMUSG00000002658	Gtf2f1	1762	1177	624	58.76	37.8	23.82	no
ENSMUSG00000002660	Clpp	792	421	651	37.08	18.98	34.88	no
ENSMUSG00000002661	Alkbh7	96	74	151	5.34	3.97	9.62	no
ENSMUSG00000002664	Pspn	7	4	4	0.85	0.47	0.55	no
ENSMUSG00000002668	Dennd1c	295	558	554	3.31	6.02	7.11	no
ENSMUSG00000002679	Med6	448	195	204	17.73	7.43	9.24	no
ENSMUSG00000002688	Prkd1	520	60	296	8.15	0.91	5.31	no
ENSMUSG00000002699	Lcp2	927	1063	1138	11.9	13.15	16.72	no
ENSMUSG00000002718	Cse1l	1867	1338	591	20.27	13.99	7.34	no
ENSMUSG00000002728	Naa20	1077	708	802	16.64	10.54	14.19	no
ENSMUSG00000002731	Prkra	499	249	292	14.09	6.77	9.44	no
ENSMUSG00000002732	Fkbp7	972	705	389	37.48	26.18	17.17	no
ENSMUSG00000002733	Plekha3	877	586	642	16.06	10.34	13.46	no
ENSMUSG00000002741	Ykt6	3079	1569	1423	59.08	29	31.25	no
ENSMUSG00000002748	Baz1b	4348	3178	1795	18.22	12.82	8.61	no
ENSMUSG00000002763	Pex6	779	669	1307	11.75	9.72	22.56	no
ENSMUSG00000002767	Mrpl2	750	666	629	36.7	31.39	35.23	no
ENSMUSG00000002768	Mea1	1014	516	521	31.49	15.43	18.52	no
ENSMUSG00000002769	Gnmt	26	76	21	1.23	3.48	1.14	no
ENSMUSG00000002771	Grin2d	209	111	50	1.8	0.92	0.49	no
ENSMUSG00000002778	Kdelr1	1823	1831	1379	55.7	53.88	48.22	no
ENSMUSG00000002781	Tmem143	211	291	1242	1.61	2.13	10.83	no
ENSMUSG00000002791	Pdxk-ps	10	3	0	0.18	0.05	0	no
ENSMUSG00000002797	Ggct	74	49	100	0.55	0.35	0.85	no
ENSMUSG00000002799	Jag2	271	421	324	2.23	3.33	3.05	no
ENSMUSG00000002803	Btbd6	326	125	159	8.03	2.97	4.48	no
ENSMUSG00000002804	Nudt14	213	88	118	7.68	3.06	4.87	no
ENSMUSG00000002808	Epdr1	599	1040	279	12.49	20.89	6.66	no
ENSMUSG00000002812	Flii	2429	2542	2060	27.6	27.82	26.79	no
ENSMUSG00000002814	Top3a	399	306	143	4.97	3.67	2.04	no
ENSMUSG00000002820	Atg4d	360	892	489	2.84	6.77	4.41	no
ENSMUSG00000002825	Qtrt1	163	167	84	4.73	4.67	2.79	no
ENSMUSG00000002831	Plin4	44	11520	2728	0.4	100.04	28.15	no
ENSMUSG00000002833	Hdgfl2	1999	1714	639	23.47	19.38	8.59	no
ENSMUSG00000002835	Chaf1a	999	432	81	6.46	2.69	0.6	no
ENSMUSG00000002844	Adprh	1678	637	808	32.39	11.84	17.85	no
ENSMUSG00000002845	Tmem39a	1174	700	387	16.42	9.43	6.19	no
ENSMUSG00000002846	Timmdc1	354	275	345	11.36	8.5	12.67	no
ENSMUSG00000002847	Pla1a	591	134	601	16.84	3.68	19.6	no
ENSMUSG00000002870	Mcm2	1190	1069	198	9.8	8.47	1.87	no
ENSMUSG00000002871	Tpra1	550	598	625	7.55	7.91	9.82	no
ENSMUSG00000002881	Nab1	1418	958	1200	19.8	12.89	19.18	no
ENSMUSG00000002885	Adgre5	1703	2429	1365	25.95	35.65	23.81	no
ENSMUSG00000002897	Il17ra	781	850	1027	5.16	5.41	7.77	no
ENSMUSG00000002900	Lamb1	14114	674	2494	81.49	3.75	16.48	no
ENSMUSG00000002908	Kcnn1	105	149	104	1.31	1.79	1.49	no
ENSMUSG00000002910	Arrdc2	190	2533	224	3.37	43.22	4.54	no
ENSMUSG00000002944	Cd36	526	8770	20621	8.39	134.71	376.42	no
ENSMUSG00000002948	Map2k7	1172	1325	640	17.53	19.08	10.95	no
ENSMUSG00000002949	Timm44	1040	1014	1243	16.25	15.26	22.23	no
ENSMUSG00000002957	Ap2a2	2922	3439	2099	29.54	33.49	24.29	no
ENSMUSG00000002963	Pnkp	360	640	346	6.34	10.86	6.98	no
ENSMUSG00000002968	Med25	1015	1341	723	7.62	9.69	6.21	no
ENSMUSG00000002980	Bcam	91	261	551	1.63	4.5	11.29	no
ENSMUSG00000002981	Clptm1	1742	1862	2852	16.06	16.53	30.1	no
ENSMUSG00000002983	Relb	657	307	741	9.68	4.36	12.5	no
ENSMUSG00000002984	Tomm40	897	707	882	11.38	8.64	12.81	no
ENSMUSG00000002985	Apoe	53473	59121	85832	1432.04	1524.9	2630.85	no
ENSMUSG00000002992	Apoc2	0	7	1	0	0.47	0.08	no
ENSMUSG00000002996	Hbp1	1612	1508	926	14.97	13.48	9.84	no
ENSMUSG00000002997	Prkar2b	1836	1713	8618	28.79	25.87	154.64	no
ENSMUSG00000003031	Cdkn1b	1482	2085	962	18.64	25.26	13.85	no
ENSMUSG00000003032	Klf4	554	1015	587	10.4	18.36	12.62	no
ENSMUSG00000003033	Ap1m1	1204	1108	983	21.65	19.19	20.23	no
ENSMUSG00000003037	Rab8a	1452	1049	1190	17.77	12.37	16.67	no
ENSMUSG00000003038	Hmgn2	3955	2045	748	74	36.85	16.02	no
ENSMUSG00000003039	Fam32a	1259	1020	1201	16.35	12.76	17.85	no
ENSMUSG00000003051	Elf3	0	16	12	0	0.4	0.35	no
ENSMUSG00000003062	Stard3nl	1041	653	484	10.64	6.43	5.66	no
ENSMUSG00000003068	Stk11	1453	2221	1714	18.16	26.74	24.52	no
ENSMUSG00000003070	Efna2	251	9	33	6.74	0.23	1.01	no
ENSMUSG00000003072	Atp5d	1371	1678	4975	40.72	47.99	169.1	no
ENSMUSG00000003099	Ppp5c	920	1295	880	16.8	22.77	18.39	no
ENSMUSG00000003119	Cdk12	758	867	392	3.7	4.08	2.19	no
ENSMUSG00000003123	Lipe	244	1220	9238	2.37	11.43	102.85	no
ENSMUSG00000003131	Pafah1b2	2455	1416	1191	17.01	9.45	9.44	no
ENSMUSG00000003134	Tbc1d8	263	622	342	2.87	6.55	4.28	no
ENSMUSG00000003135	Cnot11	706	676	331	11.52	10.63	6.18	no
ENSMUSG00000003153	Slc2a3	202	1672	435	1.6	12.73	3.93	no
ENSMUSG00000003154	Foxj2	626	1359	592	6.7	14.02	7.26	no
ENSMUSG00000003161	Sri	1808	1048	1387	21.34	11.91	18.73	no
ENSMUSG00000003166	Dgcr2	1293	1018	722	10.8	8.19	6.9	no
ENSMUSG00000003184	Irf3	704	981	911	11.71	15.72	17.34	no
ENSMUSG00000003190	Bcl2l12	273	187	148	7.91	5.22	4.91	no
ENSMUSG00000003198	Zfp959	203	206	117	4.75	4.64	3.13	no
ENSMUSG00000003199	Mpnd	740	600	742	18.38	14.35	21.1	no
ENSMUSG00000003200	Sh3gl1	2757	1748	756	31.5	19.23	9.88	no
ENSMUSG00000003206	Ebi3	46	97	100	2.28	4.64	5.68	no
ENSMUSG00000003208	Yju2	278	144	115	3.21	1.6	1.52	no
ENSMUSG00000003226	Ranbp2	1708	3005	1358	8.34	14.13	7.59	no
ENSMUSG00000003227	Edar	1	11	1	0.02	0.17	0.02	no
ENSMUSG00000003228	Grk5	750	404	839	6.09	3.16	7.79	no
ENSMUSG00000003233	Dvl3	2042	1704	773	18.24	14.66	7.9	no
ENSMUSG00000003234	Abcf3	929	886	641	14.95	13.73	11.81	no
ENSMUSG00000003235	Eif2b5	650	1181	610	14.34	25.1	15.4	no
ENSMUSG00000003269	Cyth2	1059	860	534	17.6	13.77	10.16	no
ENSMUSG00000003271	Sult2b1	14	6	2	0.2	0.08	0.03	no
ENSMUSG00000003273	Car11	6	60	113	0.18	1.72	3.84	no
ENSMUSG00000003279	Dlgap1	85	10	34	0.27	0.03	0.12	no
ENSMUSG00000003282	Plag1	56	18	15	0.38	0.12	0.12	no
ENSMUSG00000003283	Hck	240	656	923	6.57	17.29	28.91	no
ENSMUSG00000003299	Mrpl4	742	478	918	16.23	10.07	22.99	no
ENSMUSG00000003308	Keap1	1163	1050	790	14.19	12.34	11.03	no
ENSMUSG00000003309	Ap1m2	0	5	24	0	0.09	0.5	no
ENSMUSG00000003316	Glg1	4445	3873	1704	35.9	30.12	15.75	no
ENSMUSG00000003341	Atp8b3	9	6	2	0.11	0.07	0.03	no
ENSMUSG00000003344	Btbd2	685	470	471	13.03	8.61	10.26	no
ENSMUSG00000003345	Csnk1g2	1966	1519	1217	23.28	17.32	16.49	no
ENSMUSG00000003346	Abhd17a	728	661	816	26.94	23.56	34.57	no
ENSMUSG00000003348	Mob3a	872	628	567	15.34	10.64	11.42	no
ENSMUSG00000003352	Cacnb3	1279	764	303	18.26	10.51	4.95	no
ENSMUSG00000003354	Ccdc65	10	1	5	0.29	0.03	0.16	no
ENSMUSG00000003355	Fkbp11	387	177	45	8.19	3.61	1.09	no
ENSMUSG00000003360	Ddx23	2323	1900	1136	21.35	16.82	11.95	no
ENSMUSG00000003363	Pld3	2354	2274	2983	46.1	42.89	66.85	no
ENSMUSG00000003378	Grik5	461	644	149	5.11	6.87	1.89	no
ENSMUSG00000003379	Cd79a	19	46	84	0.75	1.74	3.78	no
ENSMUSG00000003380	Rabac1	931	2073	1381	35	75.06	59.42	no
ENSMUSG00000003382	Etv3	835	965	811	4.65	5.18	5.17	no
ENSMUSG00000003402	Prkcsh	3378	1061	1221	45.24	13.69	18.72	no
ENSMUSG00000003410	Elavl3	2	2	7	0.02	0.02	0.07	no
ENSMUSG00000003411	Rab3b	45	5	1	0.73	0.08	0.02	no
ENSMUSG00000003418	St8sia6	197	238	148	1.47	1.71	1.27	no
ENSMUSG00000003420	Fcgrt	2459	4270	2739	66.98	112.02	85.39	no
ENSMUSG00000003421	Nosip	727	708	402	14.87	13.94	9.41	no
ENSMUSG00000003423	Pih1d1	502	395	459	14.23	10.78	14.89	no
ENSMUSG00000003429	Rps11	5206	5045	3553	344.6	321.63	269.17	no
ENSMUSG00000003435	Supt5	2567	2663	1468	25.5	25.48	16.69	no
ENSMUSG00000003436	Dll3	1	0	1	0.02	0	0.02	no
ENSMUSG00000003437	Paf1	891	1137	787	14.84	18.24	15	no
ENSMUSG00000003438	Timm50	553	475	769	11.8	9.76	18.78	no
ENSMUSG00000003444	Med29	155	128	131	6.93	5.51	6.7	no
ENSMUSG00000003452	Bicd1	0	52	14	0	0.1	0.03	no
ENSMUSG00000003458	Ncstn	2760	2299	1669	39.76	31.89	27.52	no
ENSMUSG00000003464	Pex19	1320	1305	2032	19.81	18.86	34.9	no
ENSMUSG00000003469	Phyhip	2	173	15	0.04	3.28	0.34	no
ENSMUSG00000003476	Crhr2	3	314	30	0.03	3.39	0.38	no
ENSMUSG00000003477	Inmt	22	363	141	0.79	12.51	5.78	no
ENSMUSG00000003484	Cyp4f18	243	486	360	7.5	14.45	12.72	no
ENSMUSG00000003500	Impdh1	797	1539	987	13.85	25.76	19.64	no
ENSMUSG00000003518	Dusp3	1505	1835	2138	18.4	21.61	29.92	no
ENSMUSG00000003526	Prodh	99	373	549	0.73	2.64	4.61	no
ENSMUSG00000003527	Ess2	550	457	238	7.44	5.96	3.69	no
ENSMUSG00000003528	Slc25a1	714	500	5762	18.89	12.74	174.49	no
ENSMUSG00000003531	Dgcr6	319	346	516	6.12	6.39	11.33	no
ENSMUSG00000003534	Ddr1	199	786	215	2.39	9.08	2.95	no
ENSMUSG00000003541	Ier3	542	391	788	27.44	19.06	45.66	no
ENSMUSG00000003545	Fosb	62	13	39	0.57	0.11	0.41	no
ENSMUSG00000003546	Klc4	806	528	450	19.41	12.25	12.41	no
ENSMUSG00000003549	Ercc1	384	321	299	7.07	5.69	6.3	no
ENSMUSG00000003555	Cyp17a1	0	1	0	0	0.02	0	no
ENSMUSG00000003559	As3mt	287	385	268	5.12	6.61	5.47	no
ENSMUSG00000003573	Homer3	886	477	352	14.75	7.65	6.71	no
ENSMUSG00000003575	Crtc1	1168	425	205	5.98	2.1	1.2	no
ENSMUSG00000003581	Rnf215	631	512	342	16.19	12.65	10.04	no
ENSMUSG00000003585	Sec14l2	126	188	44	2.06	2.96	0.82	no
ENSMUSG00000003604	Aven	242	174	172	2.77	1.92	2.25	no
ENSMUSG00000003617	Cp	4001	8832	1789	23.95	50.91	12.26	no
ENSMUSG00000003623	Crot	879	1122	817	9.22	11.34	9.81	no
ENSMUSG00000003644	Rps6ka1	720	1121	573	9.68	14.52	8.82	no
ENSMUSG00000003657	Calb2	1	0	3	0.03	0	0.11	no
ENSMUSG00000003660	Snrnp200	3591	2372	1234	26.3	16.73	10.34	no
ENSMUSG00000003662	Ciao1	845	665	487	15.13	11.47	9.98	no
ENSMUSG00000003665	Has1	58	20	15	0.74	0.24	0.22	no
ENSMUSG00000003680	Taf6l	243	98	128	2.77	1.08	1.67	no
ENSMUSG00000003721	Insig2	418	1221	556	6.89	19.39	10.49	no
ENSMUSG00000003731	Kpna6	2288	1593	1254	19.47	13.05	12.21	no
ENSMUSG00000003746	Man1a	2243	1287	2060	13.31	7.36	13.99	no
ENSMUSG00000003752	Itpkc	133	314	59	1.44	3.28	0.73	no
ENSMUSG00000003762	Coq8b	225	301	341	2.31	2.97	4	no
ENSMUSG00000003778	Brd8	1822	1572	594	9.81	8.15	3.66	no
ENSMUSG00000003779	Kif20a	1425	297	49	18.81	3.78	0.74	no
ENSMUSG00000003808	Farsa	809	724	451	10.21	8.8	6.51	no
ENSMUSG00000003809	Gcdh	403	514	684	8.38	10.29	16.28	no
ENSMUSG00000003810	Mast2	2086	2617	856	14.84	17.93	6.97	no
ENSMUSG00000003812	Dnase2a	676	779	600	7.18	7.97	7.3	no
ENSMUSG00000003813	Rad23a	558	1495	670	12.4	31.99	17.04	no
ENSMUSG00000003814	Calr	18958	7793	8493	376.9	149.22	193.25	no
ENSMUSG00000003824	Syce2	265	175	38	7.71	4.9	1.27	no
ENSMUSG00000003847	Nfat5	3178	3166	1227	9.9	9.5	4.38	no
ENSMUSG00000003848	Nob1	594	580	237	9.76	9.18	4.46	no
ENSMUSG00000003849	Nqo1	147	222	71	5.42	7.88	3	no
ENSMUSG00000003863	Ppfia3	17	33	10	0.12	0.23	0.08	no
ENSMUSG00000003865	Gys1	861	3342	2057	10.29	38.48	28.15	no
ENSMUSG00000003868	Ruvbl2	909	441	587	17.93	8.38	13.26	no
ENSMUSG00000003872	Lin7b	19	34	2	0.74	1.28	0.09	no
ENSMUSG00000003882	Il7r	50	168	412	0.61	1.99	5.79	no
ENSMUSG00000003923	Tfam	456	561	509	5.88	6.97	7.52	no
ENSMUSG00000003929	Zfp81	251	211	108	2.12	1.71	1.04	no
ENSMUSG00000003934	Efnb3	51	36	21	0.92	0.62	0.43	no
ENSMUSG00000003948	Mmd	2380	1070	2620	38.05	16.48	47.95	no
ENSMUSG00000003949	Hlf	411	82	383	3.52	0.68	3.76	no
ENSMUSG00000003955	Fam162a	860	389	783	57.93	25.24	60.37	no
ENSMUSG00000003970	Rpl8	15276	9274	5010	643.6	376.32	241.59	no
ENSMUSG00000003992	Ssbp2	342	397	208	2.45	2.74	1.71	no
ENSMUSG00000004018	Fancl	116	108	63	1.97	1.77	1.22	no
ENSMUSG00000004031	Brinp2	0	1	4	0	0.01	0.03	no
ENSMUSG00000004032	Gstm5	948	581	271	42.47	25.07	13.9	no
ENSMUSG00000004035	Gstm7	42	24	76	1.5	0.83	3.11	no
ENSMUSG00000004038	Gstm3	0	3	0	0	0.13	0	no
ENSMUSG00000004040	Stat3	4303	3095	2900	25.86	17.91	19.95	no
ENSMUSG00000004043	Stat5a	263	452	805	2.11	3.49	7.4	no
ENSMUSG00000004044	Cavin1	3957	2554	3383	63.16	39.26	61.81	no
ENSMUSG00000004054	Map3k11	1191	1120	1087	15.52	14.06	16.22	no
ENSMUSG00000004056	Akt2	1813	4056	3540	14.56	31.37	32.53	no
ENSMUSG00000004069	Dnaja3	816	952	2176	11.94	13.42	36.45	no
ENSMUSG00000004070	Hmox2	966	528	1017	24.95	13.13	30.06	no
ENSMUSG00000004071	Cdip1	1019	1602	1213	5.78	8.75	7.88	no
ENSMUSG00000004085	Map3k20	2246	3039	793	12.64	16.47	5.11	no
ENSMUSG00000004096	Cwc15	1016	934	862	37.03	32.79	35.96	no
ENSMUSG00000004098	Col5a3	3409	1143	1569	28.67	9.26	15.1	no
ENSMUSG00000004099	Dnmt1	3037	1274	661	23.57	9.52	5.87	no
ENSMUSG00000004100	Ppan	918	421	280	13.13	5.8	4.58	no
ENSMUSG00000004105	Angptl2	7977	3801	1752	72.66	33.34	18.26	no
ENSMUSG00000004110	Cacna1e	6	13	63	0.01	0.03	0.16	no
ENSMUSG00000004113	Cacna1b	50	2	14	0.29	0.01	0.09	no
ENSMUSG00000004127	Trmt10a	664	139	134	4.77	0.96	1.1	no
ENSMUSG00000004151	Etv1	753	171	153	3.24	0.71	0.75	no
ENSMUSG00000004187	Kifc2	129	185	228	1.88	2.59	3.8	no
ENSMUSG00000004207	Psap	31591	37753	87831	659.19	758.71	2097.58	no
ENSMUSG00000004221	Ikbkg	600	1102	815	4.24	7.49	6.59	no
ENSMUSG00000004233	Wars2	503	164	150	4.84	1.52	1.65	no
ENSMUSG00000004263	Atn1	259	231	150	3.22	2.77	2.14	no
ENSMUSG00000004264	Phb2	1835	1971	2040	28.26	29.23	35.96	no
ENSMUSG00000004266	Ptpn6	826	1178	1222	16.88	23.18	28.58	no
ENSMUSG00000004267	Eno2	549	87	210	6.68	1.02	2.92	no
ENSMUSG00000004268	Emg1	1114	831	594	13.77	9.89	8.4	no
ENSMUSG00000004270	Lpcat3	658	1275	845	11.53	21.51	16.94	no
ENSMUSG00000004285	Atp6v1f	881	740	1071	47.45	38.39	66.03	no
ENSMUSG00000004296	Il12b	0	3	12	0	0.08	0.4	no
ENSMUSG00000004317	Clcn5	573	408	220	2.86	1.96	1.26	no
ENSMUSG00000004319	Clcn3	459	1919	748	1.54	6.2	2.87	no
ENSMUSG00000004328	Hif3a	27	603	8	0.23	4.96	0.08	no
ENSMUSG00000004347	Pde1c	10	32	10	0.03	0.09	0.03	no
ENSMUSG00000004356	Utp20	578	577	294	3.24	3.12	1.89	no
ENSMUSG00000004359	Spic	57	686	136	0.85	9.85	2.32	no
ENSMUSG00000004360	9330159F19Rik	2	96	19	0.02	0.92	0.22	no
ENSMUSG00000004364	Cul3	2822	4297	1640	33.16	48.63	22.05	no
ENSMUSG00000004366	Sst	0	1	0	0	0.08	0	no
ENSMUSG00000004371	Il11	62	2	10	1.71	0.05	0.31	no
ENSMUSG00000004383	Large1	627	700	406	4.5	4.84	3.34	no
ENSMUSG00000004393	Ddx56	755	514	253	17.07	11.19	6.55	no
ENSMUSG00000004394	Tmed4	989	1062	960	26	26.89	28.88	no
ENSMUSG00000004415	Col26a1	16	8	1	0.11	0.05	0.01	no
ENSMUSG00000004446	Bid	292	681	238	4.71	10.58	4.39	no
ENSMUSG00000004451	Ralb	1768	998	1165	20.53	11.16	15.49	no
ENSMUSG00000004455	Ppp1cc	5165	2801	1458	86.37	45.11	27.9	no
ENSMUSG00000004460	Dnajb11	2196	1560	1247	38.86	26.58	25.25	no
ENSMUSG00000004462	Tbccd1	305	288	250	2.52	2.29	2.36	no
ENSMUSG00000004473	Clec11a	68	1076	220	1.31	19.92	4.84	no
ENSMUSG00000004500	Zfp324	189	108	88	2.27	1.25	1.21	no
ENSMUSG00000004508	Gab2	696	1184	771	6.46	10.59	8.19	no
ENSMUSG00000004530	Coro1c	4526	2329	1906	26.82	13.29	12.92	no
ENSMUSG00000004535	Tax1bp1	2720	3730	2537	15.59	20.59	16.64	no
ENSMUSG00000004540	Psg17	3	7	0	0.08	0.18	0	no
ENSMUSG00000004542	Psg19	0	3	0	0	0.05	0	no
ENSMUSG00000004552	Ctse	19	1704	17	0.34	29.64	0.35	no
ENSMUSG00000004558	Ndrg2	347	15003	3490	5.85	243.55	67.33	no
ENSMUSG00000004561	Mettl17	222	380	293	3.2	5.28	4.84	no
ENSMUSG00000004562	Arhgef40	2902	793	599	16.03	4.22	3.79	no
ENSMUSG00000004565	Pnpla6	1135	946	569	6.7	5.38	3.84	no
ENSMUSG00000004567	Mcoln1	1379	1231	816	10.45	8.99	7.08	no
ENSMUSG00000004568	Arhgef18	722	704	630	2.98	2.8	2.97	no
ENSMUSG00000004591	Pkn2	2675	1673	771	11.89	7.16	3.92	no
ENSMUSG00000004609	Cd33	1648	2047	867	12.14	14.53	7.31	no
ENSMUSG00000004610	Etfb	253	561	2137	12.45	26.58	120.31	no
ENSMUSG00000004612	Nkg7	2	111	27	0.13	6.7	1.94	no
ENSMUSG00000004626	Stxbp2	569	1026	1258	7.83	13.6	19.82	no
ENSMUSG00000004630	Pcp2	0	1	0	0	0.03	0	no
ENSMUSG00000004631	Sgce	1099	628	371	5.93	3.26	2.29	no
ENSMUSG00000004633	Chn2	112	67	28	1.1	0.64	0.32	no
ENSMUSG00000004637	Wwox	161	227	120	0.91	1.23	0.77	no
ENSMUSG00000004642	Slbp	1181	1104	408	11.13	10.02	4.4	no
ENSMUSG00000004654	Ghrhr	0	1	0	0	0.02	0	no
ENSMUSG00000004655	Aqp1	1537	4802	4231	33.5	100.8	105.54	no
ENSMUSG00000004661	Arid3b	130	219	132	0.93	1.51	1.08	no
ENSMUSG00000004665	Cnn2	3736	2082	1283	86.96	46.67	34.18	no
ENSMUSG00000004667	Polr2e	725	441	500	15.55	9.11	12.27	no
ENSMUSG00000004668	Abca13	8	109	3	0.02	0.3	0.01	no
ENSMUSG00000004677	Myo9b	2935	2211	1676	22.41	16.26	14.64	no
ENSMUSG00000004698	Hdac9	335	104	70	1.29	0.39	0.31	no
ENSMUSG00000004707	Ly9	255	374	701	4.42	6.24	13.89	no
ENSMUSG00000004709	Cd244a	51	66	166	0.6	0.75	2.23	no
ENSMUSG00000004730	Adgre1	1813	1008	2664	32.06	17.17	53.92	no
ENSMUSG00000004748	Mtfp1	42	73	407	1.38	2.32	15.35	no
ENSMUSG00000004768	Rab23	854	541	206	5.9	3.6	1.63	no
ENSMUSG00000004771	Rab11a	2020	1238	1637	38.66	22.82	35.85	no
ENSMUSG00000004788	Eif2b2	991	594	306	30.1	17.38	10.64	no
ENSMUSG00000004789	Dlst	3478	3211	9740	20.83	18.52	66.77	no
ENSMUSG00000004798	Ulk2	1254	1482	1115	12.01	13.67	12.22	no
ENSMUSG00000004814	Ccl24	11	24	8	0.49	1.02	0.4	no
ENSMUSG00000004815	Dgkq	379	360	257	3.02	2.76	2.34	no
ENSMUSG00000004837	Grap	212	252	173	6.77	7.75	6.32	no
ENSMUSG00000004842	Pou1f1	0	6	3	0	0.09	0.05	no
ENSMUSG00000004843	Chmp2b	875	1047	776	25.99	29.95	26.38	no
ENSMUSG00000004846	Plod3	3540	1316	1849	44.85	16.06	26.81	no
ENSMUSG00000004849	Ap1s1	1980	843	990	51.58	21.15	29.52	no
ENSMUSG00000004864	Mapk13	25	208	36	0.45	3.64	0.75	no
ENSMUSG00000004865	Srpk1	1778	1045	736	8.23	4.66	3.9	no
ENSMUSG00000004872	Pax3	0	9	0	0	0.08	0	no
ENSMUSG00000004880	Lbr	808	2587	415	9.72	29.96	5.71	no
ENSMUSG00000004885	Crabp2	60	10	103	2.6	0.42	5.11	no
ENSMUSG00000004891	Nes	1336	562	385	11.92	4.83	3.93	no
ENSMUSG00000004892	Bcan	11	144	13	0.15	1.95	0.21	no
ENSMUSG00000004894	Hapln2	13	4	1	0.31	0.09	0.03	no
ENSMUSG00000004895	Prcc	1191	812	564	32.49	21.33	17.61	no
ENSMUSG00000004896	Rrnad1	926	555	431	8.36	4.83	4.45	no
ENSMUSG00000004897	Hdgf	8489	6787	2921	169.18	130.27	66.63	no
ENSMUSG00000004902	Slc25a18	1	12	12	0.03	0.35	0.41	no
ENSMUSG00000004929	Thop1	477	283	190	5.4	3.08	2.46	no
ENSMUSG00000004931	Apba3	528	611	737	10.46	11.66	16.71	no
ENSMUSG00000004933	Matk	215	173	144	2.68	2.08	2.05	no
ENSMUSG00000004934	Pias4	463	545	353	7.17	8.13	6.26	no
ENSMUSG00000004936	Map2k1	1161	957	1161	19.6	15.56	22.44	no
ENSMUSG00000004937	Sgta	1343	1261	1579	26.74	24.18	35.98	no
ENSMUSG00000004939	Nmrk2	0	64	6	0	1.9	0.21	no
ENSMUSG00000004945	Tmem242	903	611	1057	28.15	18.34	37.71	no
ENSMUSG00000004947	Dtx2	639	552	544	5.2	4.33	5.07	no
ENSMUSG00000004948	Zp3	3	0	0	0.13	0	0	no
ENSMUSG00000004951	Hspb1	295	2729	937	16.38	145.97	59.56	no
ENSMUSG00000004952	Rasa4	996	1687	1117	7.62	12.43	9.78	no
ENSMUSG00000004961	Syt5	4	2	7	0.1	0.05	0.19	no
ENSMUSG00000004980	Hnrnpa2b1	11878	13302	8395	103.3	111.41	83.56	no
ENSMUSG00000004988	Fxyd4	10	10	0	0.29	0.28	0	no
ENSMUSG00000004994	Ccdc130	258	176	112	5.48	3.6	2.72	no
ENSMUSG00000004996	Mri1	483	419	194	8.45	7.06	3.88	no
ENSMUSG00000005034	Prkacb	4656	1730	1697	30.39	10.88	12.68	no
ENSMUSG00000005043	Sgsh	459	291	450	5.95	3.64	6.68	no
ENSMUSG00000005045	Chd5	102	87	21	0.61	0.5	0.14	no
ENSMUSG00000005054	Cstb	1741	796	2165	165.31	72.8	235.29	no
ENSMUSG00000005057	Sh2b2	397	302	2163	4.2	3.08	26.22	no
ENSMUSG00000005069	Pex5	807	1073	1063	11.72	15.01	17.67	no
ENSMUSG00000005078	Jkamp	631	300	376	13.42	6.15	9.15	no
ENSMUSG00000005087	Cd44	4248	1724	3620	35.9	14.03	35.01	no
ENSMUSG00000005089	Slc1a2	18	2	18	0.08	0.01	0.09	no
ENSMUSG00000005102	Eif2ak4	622	596	264	4.78	4.41	2.32	no
ENSMUSG00000005103	Wdr1	5788	3200	2989	37.24	19.83	22.01	no
ENSMUSG00000005107	Slc2a9	117	326	142	1.32	3.54	1.83	no
ENSMUSG00000005124	Ccn4	3269	1677	391	33.63	16.62	4.6	no
ENSMUSG00000005125	Ndrg1	2183	1799	1186	18.95	15.04	11.78	no
ENSMUSG00000005131	4930550C14Rik	15	23	11	0.24	0.36	0.2	no
ENSMUSG00000005142	Man2b1	3599	4287	3710	25.68	29.46	30.29	no
ENSMUSG00000005148	Klf5	99	115	21	1.09	1.22	0.26	no
ENSMUSG00000005150	Wdr83	293	320	247	5.95	6.26	5.74	no
ENSMUSG00000005161	Prdx2	2823	6388	2280	53	115.5	48.99	no
ENSMUSG00000005198	Polr2a	5685	3099	1829	46.06	24.18	16.96	no
ENSMUSG00000005202	Shbg	1	1	1	0.04	0.04	0.04	no
ENSMUSG00000005204	Senp3	2107	1225	1126	33.22	18.6	20.32	no
ENSMUSG00000005220	Corin	25	33	4	0.27	0.34	0.05	no
ENSMUSG00000005225	Plekha8	323	360	262	2.64	2.83	2.45	no
ENSMUSG00000005232	G6pc2	0	3	0	0	0.08	0	no
ENSMUSG00000005233	Spc25	451	310	50	8.1	5.36	1.03	no
ENSMUSG00000005237	Dnah2	18	37	17	0.07	0.14	0.07	no
ENSMUSG00000005251	Ripk4	0	0	57	0	0	1.04	no
ENSMUSG00000005262	Ufd1	1133	1557	986	14.96	19.8	14.9	no
ENSMUSG00000005267	Zfp287	169	79	66	1.27	0.57	0.57	no
ENSMUSG00000005268	Prlr	25	27	108	0.09	0.1	0.46	no
ENSMUSG00000005299	Letm1	1178	1233	3154	6.99	7.05	21.42	no
ENSMUSG00000005312	Ubqln1	2609	2173	2045	33.9	27.2	30.42	no
ENSMUSG00000005320	Fgfr4	21	23	5	0.34	0.36	0.09	no
ENSMUSG00000005338	Cadm3	138	120	308	1.09	0.91	2.78	no
ENSMUSG00000005339	Fcer1a	2	43	24	0.11	2.38	1.58	no
ENSMUSG00000005354	Txn2	1754	1312	2521	23.87	17.19	39.26	no
ENSMUSG00000005357	Slc1a6	3	11	3	0.08	0.28	0.09	no
ENSMUSG00000005360	Slc1a3	365	434	645	2.45	2.8	4.95	no
ENSMUSG00000005362	Crbn	561	998	442	4.6	7.88	4.15	no
ENSMUSG00000005364	Il5ra	0	1	3	0	0.02	0.05	no
ENSMUSG00000005370	Msh6	934	650	307	12.31	8.25	4.63	no
ENSMUSG00000005371	Fbxo11	2066	1761	1057	26.9	22.09	15.75	no
ENSMUSG00000005373	Mlxipl	3	298	6147	0.03	2.97	72.74	no
ENSMUSG00000005374	Tbl2	1393	847	347	10.15	5.95	2.89	no
ENSMUSG00000005378	Bud23	643	336	272	10.87	5.47	5.26	no
ENSMUSG00000005397	Nid1	13881	2665	4425	114.47	21.17	41.77	no
ENSMUSG00000005410	Mcm5	923	752	151	13.24	10.39	2.48	no
ENSMUSG00000005413	Hmox1	3584	2797	10927	117.2	88.09	408.95	no
ENSMUSG00000005417	Mprip	7069	3877	3279	30.37	16.04	16.12	no
ENSMUSG00000005442	Cic	3166	2474	1917	17.61	13.25	12.2	no
ENSMUSG00000005447	Pafah1b3	330	61	81	8.97	1.6	2.52	no
ENSMUSG00000005465	Il27ra	48	39	130	0.79	0.62	2.44	no
ENSMUSG00000005469	Prkaca	1521	1192	2296	35	26.42	60.47	no
ENSMUSG00000005470	Asf1b	391	335	69	9.58	7.9	1.93	no
ENSMUSG00000005474	Myl10	3	4	1	0.14	0.18	0.05	no
ENSMUSG00000005481	Ddx39a	1056	793	380	11.73	8.48	4.83	no
ENSMUSG00000005483	Dnajb1	855	816	923	15.28	14.04	18.88	no
ENSMUSG00000005493	Msh4	10	3	0	0.08	0.02	0	no
ENSMUSG00000005501	Usp40	656	553	443	3.16	2.57	2.45	no
ENSMUSG00000005503	Evx1	0	6	0	0	0.12	0	no
ENSMUSG00000005505	Kbtbd4	196	112	120	3.58	1.97	2.51	no
ENSMUSG00000005506	Celf1	3056	3660	1457	20.72	23.9	11.3	no
ENSMUSG00000005510	Ndufs3	1080	1666	3209	28.39	42.18	96.55	no
ENSMUSG00000005514	Por	2563	1128	2666	36.5	15.47	43.45	no
ENSMUSG00000005533	Igf1r	975	1639	593	3.32	5.38	2.31	no
ENSMUSG00000005534	Insr	1157	3241	1441	4.82	13	6.87	no
ENSMUSG00000005540	Fcer2a	2	4	7	0.04	0.07	0.15	no
ENSMUSG00000005553	Atp4a	0	7	0	0	0.1	0	no
ENSMUSG00000005566	Trim28	3399	1951	1073	46.81	25.87	16.91	no
ENSMUSG00000005575	Ube2m	1319	1586	1378	32.04	37.11	38.31	no
ENSMUSG00000005580	Adcy9	108	390	131	1.19	4.14	1.65	no
ENSMUSG00000005583	Mef2c	947	5349	668	3.45	18.77	2.79	no
ENSMUSG00000005609	Ctr9	800	801	638	5.73	5.52	5.23	no
ENSMUSG00000005610	Eif4g2	13832	17320	10816	77.9	93.95	69.72	no
ENSMUSG00000005611	Irag1	346	623	263	2.9	5.03	2.52	no
ENSMUSG00000005615	Pcyt1a	1450	2789	1289	11.2	20.75	11.4	no
ENSMUSG00000005621	Zfp592	716	1220	588	5.53	9.08	5.2	no
ENSMUSG00000005625	Psmd4	3181	4355	1514	64.86	85.53	35.33	no
ENSMUSG00000005628	Tmod4	13	1707	113	0.43	54.82	4.31	no
ENSMUSG00000005640	Insrr	2	0	3	0.02	0	0.03	no
ENSMUSG00000005649	Cabp5	0	0	1	0	0	0.03	no
ENSMUSG00000005656	Snx6	2255	1123	944	43.07	20.66	20.63	no
ENSMUSG00000005667	Mthfd2	544	805	123	8.93	12.73	2.31	no
ENSMUSG00000005672	Kit	331	1843	1173	2.13	11.41	8.63	no
ENSMUSG00000005674	Tomm40l	183	106	338	2.04	1.14	4.31	no
ENSMUSG00000005677	Nr1i3	10	5	9	0.13	0.06	0.13	no
ENSMUSG00000005681	Apoa2	10	5	5	1.07	0.51	0.61	no
ENSMUSG00000005682	Pan2	1137	1359	659	7.68	8.85	5.1	no
ENSMUSG00000005683	Cs	2841	5431	18609	28.15	51.82	211.02	no
ENSMUSG00000005686	Ampd3	341	1986	1376	3.47	19.46	16.02	no
ENSMUSG00000005687	Bcas2	1357	1091	501	17.7	13.7	7.48	no
ENSMUSG00000005696	Sh2d1a	0	16	3	0	0.16	0.04	no
ENSMUSG00000005698	Ctcf	1594	1912	926	18.78	21.69	12.49	no
ENSMUSG00000005699	Pard6a	124	97	85	4.49	3.38	3.52	no
ENSMUSG00000005705	Agrp	2	4	5	0.11	0.22	0.32	no
ENSMUSG00000005716	Pvalb	2	11069	1069	0.11	586.36	67.29	no
ENSMUSG00000005718	Tfap4	198	150	49	4.46	3.26	1.26	no
ENSMUSG00000005732	Ranbp1	2312	784	591	79.46	25.95	23.25	no
ENSMUSG00000005763	Cd247	7	24	50	0.08	0.25	0.61	no
ENSMUSG00000005774	Rfx5	584	290	217	6.08	2.91	2.59	no
ENSMUSG00000005779	Psmb4	3931	3212	1790	115.37	90.79	60.12	no
ENSMUSG00000005800	Mmp8	364	1033	679	8.59	23.49	18.35	no
ENSMUSG00000005802	Slc30a4	3344	1916	397	34.93	19.27	4.75	no
ENSMUSG00000005803	Sqor	327	645	804	4.58	8.71	12.9	no
ENSMUSG00000005804	Bloc1s6	711	497	462	10.44	7.03	7.77	no
ENSMUSG00000005813	Metap1	1366	1243	668	11.17	9.79	6.25	no
ENSMUSG00000005823	Gpr108	973	892	929	19.47	17.19	21.27	no
ENSMUSG00000005824	Tnfsf14	22	48	103	0.68	1.43	3.65	no
ENSMUSG00000005836	Gata6	429	8	37	3.77	0.07	0.37	no
ENSMUSG00000005846	Rsl1d1	2291	1652	673	58.09	40.35	19.53	no
ENSMUSG00000005864	Cnga2	8	3	0	0.15	0.05	0	no
ENSMUSG00000005871	Apc	1490	1451	708	5.29	4.96	2.88	no
ENSMUSG00000005873	Reep5	4368	2097	3542	79.37	36.7	73.66	no
ENSMUSG00000005881	Ergic3	2896	1378	1120	78.18	35.83	34.6	no
ENSMUSG00000005882	Uqcc1	559	660	1287	5.3	6.02	13.95	no
ENSMUSG00000005883	Spo11	9	9	1	0.13	0.13	0.02	no
ENSMUSG00000005886	Ncoa2	900	1215	601	3.29	4.28	2.52	no
ENSMUSG00000005892	Trh	1	3	0	0.04	0.12	0	no
ENSMUSG00000005893	Nr2c2	265	722	126	1.02	2.67	0.55	no
ENSMUSG00000005897	Nr2c1	295	298	186	3.67	3.57	2.65	no
ENSMUSG00000005899	Smpd4	1129	787	436	7.16	4.8	3.16	no
ENSMUSG00000005907	Pex1	379	301	217	2.1	1.6	1.37	no
ENSMUSG00000005917	Otx1	0	4	1	0	0.04	0.01	no
ENSMUSG00000005936	Kctd20	2920	2381	1094	21.38	16.79	9.17	no
ENSMUSG00000005947	Itgae	27	16	27	0.34	0.19	0.39	no
ENSMUSG00000005949	Ctns	490	508	379	8.27	8.26	7.32	no
ENSMUSG00000005950	P2rx5	118	91	721	2.82	2.1	19.73	no
ENSMUSG00000005951	Shpk	105	130	229	2.01	2.4	5.03	no
ENSMUSG00000005952	Trpv1	0	4	24	0	0.06	0.43	no
ENSMUSG00000005958	Ephb3	855	168	189	7.37	1.4	1.87	no
ENSMUSG00000005968	Tuft1	182	82	49	3.34	1.45	1.03	no
ENSMUSG00000005973	Rcn1	6834	1123	853	122.43	19.38	17.49	no
ENSMUSG00000005980	Dnase1	62	44	27	1.15	0.79	0.57	no
ENSMUSG00000005981	Trap1	1105	1304	2402	24.59	27.95	61.18	no
ENSMUSG00000005982	Naa60	1007	784	1107	15.31	11.48	19.27	no
ENSMUSG00000005983	1700037C18Rik	44	18	29	0.78	0.31	0.59	no
ENSMUSG00000005986	Ankrd13d	108	67	104	2.51	1.5	2.77	no
ENSMUSG00000005994	Tyrp1	0	6	0	0	0.12	0	no
ENSMUSG00000006005	Tpr	3267	3709	1344	17.82	19.49	8.39	no
ENSMUSG00000006007	Pdc	3	0	0	0.05	0	0	no
ENSMUSG00000006010	Odr4	807	977	708	11.27	13.14	11.32	no
ENSMUSG00000006014	Prg4	217	1986	287	2.9	25.59	4.39	no
ENSMUSG00000006019	Dhx34	398	376	280	4.96	4.51	3.99	no
ENSMUSG00000006021	Kptn	180	128	226	3.08	2.11	4.43	no
ENSMUSG00000006024	Napa	1540	2121	1631	23.29	30.89	28.23	no
ENSMUSG00000006050	Sra1	1190	727	647	29.9	17.59	18.6	no
ENSMUSG00000006057	Atp5g1	730	922	309	8.51	10.35	4.12	no
ENSMUSG00000006058	Snf8	738	642	564	15.78	13.22	13.81	no
ENSMUSG00000006095	Tbcb	648	575	496	25.73	21.99	22.54	no
ENSMUSG00000006127	Inpp5k	878	1647	643	8.78	15.86	7.36	no
ENSMUSG00000006134	Crkl	1420	1262	722	16.13	13.8	9.38	no
ENSMUSG00000006143	Upk3bl	0	1	7	0	0.04	0.35	no
ENSMUSG00000006154	Eps8l1	9	63	101	0.09	0.58	1.1	no
ENSMUSG00000006169	Clint1	2446	2869	1021	19.91	22.5	9.51	no
ENSMUSG00000006179	Prss16	25	46	12	0.34	0.61	0.19	no
ENSMUSG00000006191	Cdkal1	264	920	153	1.18	3.96	0.78	no
ENSMUSG00000006204	Cdcp3	0	13	12	0	0.08	0.09	no
ENSMUSG00000006205	Htra1	4649	712	2397	92.46	13.64	54.56	no
ENSMUSG00000006215	Zbtb17	569	536	281	8.4	7.62	4.75	no
ENSMUSG00000006216	Clcnkb	23	24	1	0.5	0.5	0.02	no
ENSMUSG00000006218	Fam131c	12	20	15	0.48	0.77	0.69	no
ENSMUSG00000006219	Fblim1	2920	740	930	37.51	9.16	13.67	no
ENSMUSG00000006221	Hspb7	54	9877	277	1.12	196.7	6.56	no
ENSMUSG00000006235	Epor	50	750	64	1.44	20.79	2.11	no
ENSMUSG00000006241	Ccdc159	113	16	48	2.96	0.4	1.44	no
ENSMUSG00000006262	Mob1b	1251	1695	790	4.76	6.22	3.44	no
ENSMUSG00000006269	Atp6v1b1	0	0	35	0	0	0.52	no
ENSMUSG00000006273	Atp6v1b2	3906	3935	3112	42.16	40.9	38.44	no
ENSMUSG00000006276	Eps15l1	1265	1216	766	10.75	9.95	7.45	no
ENSMUSG00000006281	Tep1	802	1492	1013	4.8	8.6	6.94	no
ENSMUSG00000006288	Ttc5	408	559	378	5.75	7.58	6.09	no
ENSMUSG00000006289	Osgep	354	529	458	4.11	5.91	6.08	no
ENSMUSG00000006299	Aamp	2345	2255	1554	38.83	35.96	29.45	no
ENSMUSG00000006301	Tmbim1	1181	2055	1459	5.34	8.95	7.55	no
ENSMUSG00000006304	Arpc2	5515	4096	3661	155.32	111.1	118.01	no
ENSMUSG00000006307	Kmt2b	1414	2197	1081	8.44	12.63	7.38	no
ENSMUSG00000006310	Zbtb32	10	13	35	0.24	0.3	0.97	no
ENSMUSG00000006313	Upk1a	7	30	21	0.28	1.16	0.97	no
ENSMUSG00000006315	Tmem147	400	786	769	20.6	38.98	45.32	no
ENSMUSG00000006333	Rps9	7690	7656	5680	174.59	167.4	147.59	no
ENSMUSG00000006335	Tfpt	247	307	236	11.78	14.1	12.88	no
ENSMUSG00000006342	Susd2	215	81	725	3.58	1.3	13.83	no
ENSMUSG00000006344	Ggt5	131	345	333	1.27	3.21	3.68	no
ENSMUSG00000006345	Ggt1	28	12	14	0.47	0.19	0.27	no
ENSMUSG00000006356	Crip2	570	1108	803	15.55	29.11	25.07	no
ENSMUSG00000006360	Crip1	886	601	854	22.25	14.54	24.55	no
ENSMUSG00000006362	Cbfa2t3	370	446	531	2.53	2.94	4.16	no
ENSMUSG00000006369	Fbln1	3310	373	1587	43.39	4.71	23.81	no
ENSMUSG00000006373	Pgrmc1	2119	1334	1612	65.34	39.61	56.89	no
ENSMUSG00000006386	Tek	319	699	739	3.88	8.18	10.28	no
ENSMUSG00000006389	Mpl	4	215	3	0.07	3.76	0.06	no
ENSMUSG00000006390	Elovl1	1273	1018	772	26.74	20.59	18.56	no
ENSMUSG00000006392	Med8	562	594	424	10.72	10.92	9.26	no
ENSMUSG00000006395	Hyi	206	176	165	5.34	4.39	4.89	no
ENSMUSG00000006398	Cdc20	1277	516	67	39.14	15.23	2.35	no
ENSMUSG00000006403	Adamts4	1898	280	643	22.59	3.21	8.76	no
ENSMUSG00000006411	Nectin4	53	132	84	0.81	1.94	1.47	no
ENSMUSG00000006412	Pfdn2	548	671	412	16.2	19.1	13.94	no
ENSMUSG00000006418	Rnf114	1243	1495	868	21.21	24.57	16.95	no
ENSMUSG00000006423	Steep1	583	577	1063	4.5	4.29	9.38	no
ENSMUSG00000006435	Neurl1a	79	1203	169	0.62	9.11	1.52	no
ENSMUSG00000006442	Srm	1195	519	268	42.79	17.9	10.98	no
ENSMUSG00000006445	Epha2	401	1237	77	4.91	14.59	1.08	no
ENSMUSG00000006456	Rbm14	703	538	314	10.29	7.59	5.26	no
ENSMUSG00000006457	Actn3	40	64961	1279	0.79	1234.84	28.89	no
ENSMUSG00000006462	A530013C23Rik	19	59	9	0.18	0.53	0.1	no
ENSMUSG00000006463	Zdhhc24	242	390	200	4.75	7.38	4.49	no
ENSMUSG00000006464	Bbs1	165	99	65	1.23	0.71	0.56	no
ENSMUSG00000006471	Ndor1	462	361	131	4.53	3.41	1.47	no
ENSMUSG00000006476	Nsmf	1660	1261	507	19.41	14.2	6.79	no
ENSMUSG00000006490	Prl8a9	3	3	0	0.18	0.18	0	no
ENSMUSG00000006494	Pdk1	1534	1406	1965	11.29	9.97	16.55	no
ENSMUSG00000006498	Ptbp1	6701	3472	2007	80.95	40.39	27.75	no
ENSMUSG00000006517	Mvd	397	231	422	12.23	6.85	14.88	no
ENSMUSG00000006519	Cyba	1778	1460	2586	97.98	77.49	163.1	no
ENSMUSG00000006522	Itih3	1	5	4	0.02	0.08	0.07	no
ENSMUSG00000006526	Stimate	281	408	547	3.69	5.16	8.22	no
ENSMUSG00000006527	Sfmbt1	503	687	351	3.33	4.39	2.66	no
ENSMUSG00000006529	Itih1	0	0	13	0	0	0.26	no
ENSMUSG00000006538	Ihh	5	9	2	0.09	0.16	0.04	no
ENSMUSG00000006542	Prkag3	28	392	18	0.44	5.87	0.32	no
ENSMUSG00000006567	Atp7b	9	81	2	0.08	0.69	0.02	no
ENSMUSG00000006574	Slc4a1	26	19012	12	0.3	214.36	0.16	no
ENSMUSG00000006575	Rundc3a	121	155	152	2.36	2.91	3.39	no
ENSMUSG00000006576	Slc4a3	605	509	173	4.03	3.26	1.32	no
ENSMUSG00000006585	Cdt1	515	442	120	9.39	7.76	2.5	no
ENSMUSG00000006586	Runx1t1	300	57	81	2.16	0.39	0.67	no
ENSMUSG00000006587	Snai3	2	59	11	0.07	2	0.44	no
ENSMUSG00000006589	Aprt	1212	535	637	42.97	18.27	25.85	no
ENSMUSG00000006599	Gtf2h1	814	958	566	15.62	17.7	12.43	no
ENSMUSG00000006611	Hfe	661	856	718	10.6	13.22	13.17	no
ENSMUSG00000006638	Abhd1	5	5	11	0.21	0.2	0.53	no
ENSMUSG00000006641	Slc5a6	206	104	175	2.96	1.44	2.87	no
ENSMUSG00000006642	Tcf23	0	82	5	0	1.1	0.08	no
ENSMUSG00000006649	Nphs1	2	0	3	0.02	0	0.03	no
ENSMUSG00000006651	Aplp1	199	31	159	3.78	0.57	3.45	no
ENSMUSG00000006673	Qrich1	2142	1258	1065	15.49	8.76	8.81	no
ENSMUSG00000006675	P4htm	33	24	33	0.49	0.34	0.56	no
ENSMUSG00000006676	Usp19	3212	3342	2165	26.09	26.15	20.13	no
ENSMUSG00000006678	Pola1	270	352	82	1.75	2.2	0.61	no
ENSMUSG00000006699	Cdc42	10188	7490	6702	196.67	139.26	148.08	no
ENSMUSG00000006705	Pknox1	454	455	279	3.75	3.62	2.64	no
ENSMUSG00000006711	D130043K22Rik	15	0	1	0.16	0	0.01	no
ENSMUSG00000006715	Gmnn	321	347	165	12.55	13.06	7.38	no
ENSMUSG00000006717	Acot13	424	295	712	32.63	21.87	62.71	no
ENSMUSG00000006720	Zfp184	153	30	10	2.49	0.47	0.19	no
ENSMUSG00000006724	Cyp27b1	8	3	3	0.18	0.06	0.08	no
ENSMUSG00000006728	Cdk4	3619	1225	1082	63.78	20.79	21.82	no
ENSMUSG00000006731	B4galnt1	507	624	457	8.4	9.96	8.67	no
ENSMUSG00000006732	Mettl1	222	212	113	4.37	4.02	2.55	no
ENSMUSG00000006736	Tspan31	887	807	779	23.16	20.29	23.28	no
ENSMUSG00000006740	Kif5b	3149	3933	1784	22.59	27.18	14.65	no
ENSMUSG00000006763	Saal1	258	166	116	1.83	1.13	0.94	no
ENSMUSG00000006764	Tph2	6	0	0	0.12	0	0	no
ENSMUSG00000006777	Krt23	2	913	0	0.07	32.17	0	no
ENSMUSG00000006782	Cnp	410	487	310	6.45	7.38	5.58	no
ENSMUSG00000006784	Odad4	9	13	392	0.08	0.12	4.18	no
ENSMUSG00000006818	Sod2	1270	1592	7106	7.27	8.77	46.53	no
ENSMUSG00000006850	Tmco6	175	207	165	2.98	3.39	3.22	no
ENSMUSG00000006906	Stambp	332	451	249	1.82	2.39	1.57	no
ENSMUSG00000006920	Ezh1	621	1506	715	4.78	11.16	6.3	no
ENSMUSG00000006930	Hap1	75	146	27	1.14	2.14	0.47	no
ENSMUSG00000006931	P3h4	699	799	219	18.38	20.23	6.59	no
ENSMUSG00000006932	Ctnnb1	10682	7896	6604	117.8	83.86	83.35	no
ENSMUSG00000006941	Eif1b	511	434	399	26.01	21.27	23.24	no
ENSMUSG00000006958	Chrd	88	219	58	0.81	1.93	0.61	no
ENSMUSG00000006998	Psmd2	5504	7326	2829	78.04	100.05	45.91	no
ENSMUSG00000007021	Syngr3	32	9	6	0.88	0.24	0.19	no
ENSMUSG00000007029	Vars	3537	2679	701	36.11	26.34	8.19	no
ENSMUSG00000007030	Vwa7	33	122	13	0.44	1.56	0.2	no
ENSMUSG00000007033	Hspa1l	56	134	22	1.3	2.99	0.58	no
ENSMUSG00000007034	Slc44a4	3	26	6	0.06	0.46	0.13	no
ENSMUSG00000007035	Msh5	46	88	20	0.48	0.88	0.24	no
ENSMUSG00000007036	Abhd16a	1195	1184	726	21.25	20.28	14.78	no
ENSMUSG00000007038	Neu1	931	1270	1045	14.28	18.76	18.34	no
ENSMUSG00000007039	Ddah2	2025	497	353	72.78	17.2	14.52	no
ENSMUSG00000007041	Clic1	4530	1941	1939	144.18	59.5	70.63	no
ENSMUSG00000007050	Lsm2	523	276	155	9.5	4.83	3.22	no
ENSMUSG00000007080	Pole	784	396	35	4.02	1.96	0.21	no
ENSMUSG00000007097	Atp1a2	3	21250	12860	0.02	166.5	119.74	no
ENSMUSG00000007107	Atp1a4	0	2	0	0	0.03	0	no
ENSMUSG00000007122	Casq1	17	4045	631	0.5	114.33	21.19	no
ENSMUSG00000007207	Stx1a	463	144	94	9.94	2.98	2.31	no
ENSMUSG00000007216	Zfp775	68	158	84	0.92	2.05	1.3	no
ENSMUSG00000007279	Scube2	11	28	9	0.15	0.37	0.14	no
ENSMUSG00000007338	Mrpl49	701	302	461	21.4	8.88	16.1	no
ENSMUSG00000007379	Dennd2c	288	314	48	2.4	2.52	0.46	no
ENSMUSG00000007411	Mark3	2352	1653	933	13.88	9.4	6.3	no
ENSMUSG00000007415	Gatad1	1246	1053	1054	17.12	13.93	16.57	no
ENSMUSG00000007440	Pcdha10	6	2	8	0.06	0.02	0.1	no
ENSMUSG00000007458	M6pr	3250	2420	3252	44.62	32	51.11	no
ENSMUSG00000007476	Lrrc8a	408	325	312	5.42	4.16	4.75	no
ENSMUSG00000007480	Mc5r	10	76	58	0.15	1.07	0.97	no
ENSMUSG00000007564	Ppp2r1a	4205	3065	2338	70.59	49.55	44.92	no
ENSMUSG00000007570	Fance	610	333	192	10.94	5.75	3.94	no
ENSMUSG00000007589	Tinf2	444	635	452	5.15	7.09	6	no
ENSMUSG00000007591	Tssk4	62	18	12	2.07	0.58	0.46	no
ENSMUSG00000007594	Hapln4	144	118	74	2.1	1.66	1.24	no
ENSMUSG00000007603	Dus3l	1115	945	486	21.69	17.7	10.82	no
ENSMUSG00000007610	Gtpbp3	461	330	283	6.63	4.57	4.66	no
ENSMUSG00000007613	Tgfbr1	2125	2520	885	18.62	21.27	8.88	no
ENSMUSG00000007617	Homer1	563	605	263	2.69	2.79	1.44	no
ENSMUSG00000007646	Rad51c	78	64	10	1.02	0.81	0.15	no
ENSMUSG00000007653	Gabrb2	16	44	0	0.14	0.38	0	no
ENSMUSG00000007655	Cav1	4272	1446	7026	71.02	23.15	133.69	no
ENSMUSG00000007656	Arpp19	1380	952	775	15.94	10.59	10.25	no
ENSMUSG00000007659	Bcl2l1	857	2278	739	10.7	27.39	10.56	no
ENSMUSG00000007670	Khsrp	4135	2352	1191	54.82	30.03	18.07	no
ENSMUSG00000007682	Dio2	3667	54	368	32.73	0.46	3.76	no
ENSMUSG00000007721	Ccdc124	850	572	575	28.7	18.6	22.22	no
ENSMUSG00000007739	Cct4	3058	2372	1744	41.68	31.14	27.2	no
ENSMUSG00000007777	0610009B22Rik	334	276	290	19.16	15.25	19.04	no
ENSMUSG00000007783	Cpt1c	1053	784	187	10.76	7.71	2.19	no
ENSMUSG00000007805	Twist2	612	19	52	11.04	0.33	1.07	no
ENSMUSG00000007812	Zfp655	869	713	574	8.89	7.02	6.72	no
ENSMUSG00000007815	Rhoa	7369	4585	5575	56.3	33.74	48.75	no
ENSMUSG00000007817	Zmiz1	3597	2659	1883	16.45	11.71	9.85	no
ENSMUSG00000007827	Ankrd26	192	315	97	1.52	2.39	0.88	no
ENSMUSG00000007833	Aldh16a1	678	601	448	6.91	5.9	5.22	no
ENSMUSG00000007836	Hnrnpa0	5463	2623	1407	116.8	54.01	34.43	no
ENSMUSG00000007837	Prrg2	271	197	321	6.01	4.21	8.15	no
ENSMUSG00000007850	Hnrnph1	10375	5174	3766	101.68	48.84	42.24	no
ENSMUSG00000007867	Ift43	336	150	109	11.65	5.01	4.33	no
ENSMUSG00000007872	Id3	1774	3388	994	56.71	104.32	36.37	no
ENSMUSG00000007877	Tcap	2	11995	1065	0.12	697.75	73.62	no
ENSMUSG00000007880	Arid1a	2521	2398	1238	12.58	11.52	7.07	no
ENSMUSG00000007888	Crlf1	246	71	70	8.57	2.38	2.79	no
ENSMUSG00000007891	Ctsd	15094	13988	44858	367.6	328.1	1250.38	no
ENSMUSG00000007892	Rplp1	8950	5891	4522	1026.96	651.02	593.86	no
ENSMUSG00000007908	Hmgcll1	2	391	4	0.02	3.96	0.05	no
ENSMUSG00000007944	Ttc9b	0	1	5	0	0.03	0.16	no
ENSMUSG00000007946	Phox2a	7	2	25	0.2	0.05	0.81	no
ENSMUSG00000007950	Abhd8	734	366	253	10.3	4.95	4.06	no
ENSMUSG00000007987	Ift22	319	116	186	5.06	1.77	3.38	no
ENSMUSG00000007989	Fzd3	202	120	46	0.9	0.52	0.24	no
ENSMUSG00000008028	1700008O03Rik	2	1	0	0.03	0.02	0	no
ENSMUSG00000008035	Mid1ip1	547	1119	1820	14.72	29	56.05	no
ENSMUSG00000008036	Ap2s1	1498	1250	1189	58.27	46.83	52.93	no
ENSMUSG00000008090	Fgfrl1	534	911	511	10.99	18.06	12.04	no
ENSMUSG00000008129	Brme1	55	12	6	1.31	0.28	0.16	no
ENSMUSG00000008136	Fhl2	1044	417	134	31.51	12.12	4.63	no
ENSMUSG00000008140	Emc10	1231	1099	1258	24.16	20.78	28.26	no
ENSMUSG00000008153	Clstn3	4	43	1640	0.04	0.4	18.32	no
ENSMUSG00000008167	Fbxw9	286	289	133	4.84	4.71	2.58	no
ENSMUSG00000008193	Spib	7	13	13	0.14	0.25	0.3	no
ENSMUSG00000008200	Fnbp4	2038	3055	883	17.73	25.59	8.79	no
ENSMUSG00000008206	Cers4	256	478	292	1.2	2.15	1.56	no
ENSMUSG00000008226	Scrn3	403	695	332	4.79	7.96	4.52	no
ENSMUSG00000008301	Phax	768	461	371	19.78	11.44	10.94	no
ENSMUSG00000008305	Tle1	773	717	225	5.08	4.54	1.69	no
ENSMUSG00000008307	1700109H08Rik	60	194	22	1.12	3.49	0.47	no
ENSMUSG00000008318	Relt	169	478	123	2.95	8.04	2.46	no
ENSMUSG00000008333	Snrpb2	652	636	416	13.07	12.28	9.54	no
ENSMUSG00000008348	Ubc	2940	4624	3481	58.19	88.14	78.85	no
ENSMUSG00000008373	Prpf31	666	624	423	7.01	6.33	5.1	no
ENSMUSG00000008393	Carhsp1	1993	2269	1735	39.93	43.78	39.78	no
ENSMUSG00000008398	Elk3	2644	903	1572	33.27	10.94	22.64	no
ENSMUSG00000008429	Herpud2	771	1353	708	7.54	12.74	7.92	no
ENSMUSG00000008435	Rdh13	285	411	448	2.47	3.44	4.45	no
ENSMUSG00000008438	Adam21	5	4	3	0.1	0.08	0.07	no
ENSMUSG00000008450	Nutf2	752	501	282	21.17	13.58	9.09	no
ENSMUSG00000008461	Fut1	2	4	8	0.04	0.08	0.19	no
ENSMUSG00000008475	Arpc5	4199	3831	3557	105.63	92.82	102.42	no
ENSMUSG00000008482	Rnf151	9	0	2	0.43	0	0.11	no
ENSMUSG00000008489	Elavl2	9	3	0	0.06	0.02	0	no
ENSMUSG00000008496	Pou2f2	146	173	304	1.01	1.16	2.42	no
ENSMUSG00000008540	Mgst1	616	1202	4992	17.52	32.93	162.51	no
ENSMUSG00000008575	Nfib	1414	1448	1219	5.41	5.34	5.34	no
ENSMUSG00000008601	Rab25	18	1	7	0.62	0.03	0.27	no
ENSMUSG00000008604	Ubqln4	1754	1708	1116	24.22	22.71	17.64	no
ENSMUSG00000008658	Rbfox1	28	1798	53	0.36	22.53	0.79	no
ENSMUSG00000008668	Rps18	8876	5712	2975	207.35	128.51	79.54	no
ENSMUSG00000008682	Rpl10	9897	10336	6237	276.02	277.63	199.09	no
ENSMUSG00000008683	Rps15a	3707	3344	2111	33.85	29.41	22.06	no
ENSMUSG00000008690	Ncaph2	2575	1642	848	35.12	21.57	13.24	no
ENSMUSG00000008730	Hipk1	2971	5928	2378	15.59	29.95	14.28	no
ENSMUSG00000008734	Gprc5b	1189	733	1263	14.7	8.73	17.88	no
ENSMUSG00000008763	Man1a2	2970	1622	861	21.34	11.22	7.08	no
ENSMUSG00000008813	Tppp2	0	19	0	0	1.41	0	no
ENSMUSG00000008822	Acyp1	134	107	133	5.56	4.28	6.32	no
ENSMUSG00000008843	Cldn13	2	767	0	0.11	39.64	0	no
ENSMUSG00000008845	Cd163	767	1872	399	8.04	18.9	4.79	no
ENSMUSG00000008855	Hdac5	2562	1825	1247	16.71	11.46	9.31	no
ENSMUSG00000008859	Rala	1416	568	987	27.97	10.8	22.31	no
ENSMUSG00000008874	Clec3a	0	9	0	0	0.84	0	no
ENSMUSG00000008892	Vdac3	1871	2880	1712	19.77	29.3	20.7	no
ENSMUSG00000008932	Slc1a7	3	0	2	0.05	0	0.04	no
ENSMUSG00000008958	Vps72	1431	682	423	22.52	10.33	7.62	no
ENSMUSG00000008976	Gabpa	1606	1275	1180	16.17	12.36	13.6	no
ENSMUSG00000008999	Bmp7	296	100	11	4.22	1.37	0.18	no
ENSMUSG00000009013	Dynll1	3025	1149	1319	44.53	16.29	22.22	no
ENSMUSG00000009030	Pdcl	691	480	498	10.55	7.06	8.7	no
ENSMUSG00000009035	Tmem184b	3630	1150	1639	44.2	13.49	22.84	no
ENSMUSG00000009070	Rsph14	0	3	0	0	0.05	0	no
ENSMUSG00000009073	Nf2	1751	1952	1438	14.69	15.77	13.81	no
ENSMUSG00000009075	Cabp7	4	5	9	0.09	0.1	0.22	no
ENSMUSG00000009076	Zmat5	207	149	134	9.5	6.58	7.04	no
ENSMUSG00000009079	Ewsr1	6895	5739	2564	66.83	53.58	28.44	no
ENSMUSG00000009090	Ap1b1	2546	2174	1493	29.41	24.19	19.74	no
ENSMUSG00000009092	Derl3	16	22	107	0.46	0.61	3.52	no
ENSMUSG00000009093	Gstt4	1	0	1	0.06	0	0.07	no
ENSMUSG00000009097	Tbx1	11	386	53	0.18	6.05	0.99	no
ENSMUSG00000009108	Gnat2	49	10	1	0.94	0.18	0.02	no
ENSMUSG00000009112	Bcl2l13	990	1455	1117	6.24	8.83	8.05	no
ENSMUSG00000009114	2610028H24Rik	2	4	4	0.07	0.13	0.15	no
ENSMUSG00000009145	Dqx1	28	66	72	0.47	1.06	1.38	no
ENSMUSG00000009185	Ccl8	299	546	1495	33.5	58.92	191.72	no
ENSMUSG00000009207	Lnpk	377	620	148	2.36	3.73	1.06	no
ENSMUSG00000009210	Prr29	1	17	2	0.03	0.54	0.08	no
ENSMUSG00000009214	Mymk	0	38	0	0	1.39	0	no
ENSMUSG00000009216	Fam163b	0	0	29	0	0	0.64	no
ENSMUSG00000009246	Trpm5	20	13	6	0.18	0.11	0.06	no
ENSMUSG00000009248	Ascl2	11	18	7	0.39	0.61	0.28	no
ENSMUSG00000009281	Rarres2	58	410	1081	1.25	8.51	26.67	no
ENSMUSG00000009291	Pttg1ip	2314	2835	2301	34.17	40.32	38.89	no
ENSMUSG00000009292	Trpm2	273	692	664	1.25	3.06	3.49	no
ENSMUSG00000009293	Ube2g2	974	1196	846	22.94	27.13	22.81	no
ENSMUSG00000009350	Mpo	18	3028	3	0.3	48.77	0.06	no
ENSMUSG00000009356	Lpo	0	2	0	0	0.04	0	no
ENSMUSG00000009376	Met	371	277	612	2.77	1.99	5.22	no
ENSMUSG00000009378	Slc16a12	74	43	57	1.02	0.57	0.9	no
ENSMUSG00000009394	Syn2	29	202	123	0.24	1.58	1.15	no
ENSMUSG00000009406	Elk1	470	357	262	5	3.66	3.19	no
ENSMUSG00000009418	Nav1	4491	2634	1014	13.67	7.72	3.53	no
ENSMUSG00000009470	Tnpo1	4238	2625	1557	21.64	12.91	9.1	no
ENSMUSG00000009471	Myod1	0	70	15	0	2.07	0.53	no
ENSMUSG00000009487	Otog	1	57	0	0.01	0.3	0	no
ENSMUSG00000009535	Rnmt	1001	1083	428	7.81	8.14	3.82	no
ENSMUSG00000009545	Kcnq1	83	59	32	1.16	0.79	0.51	no
ENSMUSG00000009549	Srp14	1239	1009	876	59.37	46.56	48.04	no
ENSMUSG00000009551	6330409D20Rik	14	19	13	0.56	0.73	0.6	no
ENSMUSG00000009555	Cdk9	2085	1752	1210	25.89	20.95	17.2	no
ENSMUSG00000009563	Tor2a	1072	545	384	20.12	9.85	8.25	no
ENSMUSG00000009566	Fpgs	700	301	173	10.54	4.37	2.98	no
ENSMUSG00000009569	Mrtfb	1241	1317	672	7.9	8.08	4.9	no
ENSMUSG00000009575	Cbx5	3760	2698	741	23.9	16.52	5.39	no
ENSMUSG00000009585	Apobec3	3674	1803	870	22.25	10.52	6.03	no
ENSMUSG00000009596	Taf7l	5	3	0	0.13	0.07	0	no
ENSMUSG00000009614	Sardh	491	281	338	5.18	2.85	4.08	no
ENSMUSG00000009621	Vav2	720	726	602	5.96	5.79	5.71	no
ENSMUSG00000009628	Tex15	15	286	2	0.09	1.64	0.01	no
ENSMUSG00000009630	Ppp2cb	1485	1243	982	57.88	46.66	43.81	no
ENSMUSG00000009633	G0s2	25	147	3400	1.64	9.31	255.81	no
ENSMUSG00000009640	Dmap1	440	304	164	9.56	6.36	4.08	no
ENSMUSG00000009646	Pla2g12b	3	0	0	0.15	0	0	no
ENSMUSG00000009647	Mcu	528	519	322	4.36	4.13	3.04	no
ENSMUSG00000009654	Oit3	45	13	27	0.92	0.26	0.63	no
ENSMUSG00000009670	Tex11	3	3	0	0.05	0.05	0	no
ENSMUSG00000009681	Bcr	844	302	569	5.9	2.03	4.55	no
ENSMUSG00000009687	Fxyd5	1966	1734	2505	26.85	22.81	39.16	no
ENSMUSG00000009731	Kcnd1	231	74	60	2.5	0.77	0.74	no
ENSMUSG00000009733	Tfcp2	590	432	202	4.19	2.95	1.64	no
ENSMUSG00000009739	Pou6f1	758	1054	427	6.25	8.36	4.03	no
ENSMUSG00000009741	Ubp1	2633	2872	1327	31.69	33.29	18.28	no
ENSMUSG00000009772	Nuak2	223	225	337	3.26	3.17	5.63	no
ENSMUSG00000009828	Cilk1	827	636	450	4.11	3.04	2.56	no
ENSMUSG00000009863	Sdhb	1652	1461	6169	42.25	35.98	180.56	no
ENSMUSG00000009876	Cox4i2	40	90	50	2.91	6.3	4.16	no
ENSMUSG00000009894	Snap47	1000	307	347	21.6	6.39	8.58	no
ENSMUSG00000009905	Kdsr	612	614	417	4.3	4.16	3.35	no
ENSMUSG00000009907	Vps4b	1857	1506	1300	11.94	9.33	9.57	no
ENSMUSG00000009927	Rps25	5126	4933	2943	109.07	101.09	71.67	no
ENSMUSG00000009941	Nxf2	20	7	4	0.45	0.15	0.1	no
ENSMUSG00000009995	Tafazzin	651	1272	822	6.95	13.08	10.04	no
ENSMUSG00000010021	Kif19a	37	45	39	0.52	0.61	0.63	no
ENSMUSG00000010025	Aldh3a2	986	616	769	10.05	6.05	8.97	no
ENSMUSG00000010044	Zmynd10	3	1	8	0.08	0.03	0.25	no
ENSMUSG00000010045	Tmem115	538	384	390	14.04	9.65	11.65	no
ENSMUSG00000010047	Hyal2	667	378	444	11.6	6.33	8.84	no
ENSMUSG00000010048	Ifrd2	283	941	258	6.14	19.68	6.41	no
ENSMUSG00000010051	Hyal1	161	176	381	2.44	2.57	6.61	no
ENSMUSG00000010054	Tusc2	256	359	365	8.21	11.09	13.4	no
ENSMUSG00000010057	Nprl2	341	153	219	9.7	4.19	7.13	no
ENSMUSG00000010064	Slc38a3	14	257	96	0.15	2.69	1.19	no
ENSMUSG00000010066	Cacna2d2	7	2	2	0.05	0.01	0.02	no
ENSMUSG00000010067	Rassf1	746	384	255	7.31	3.62	2.86	no
ENSMUSG00000010080	Epn3	3	6	0	0.04	0.08	0	no
ENSMUSG00000010086	Rnf112	24	0	1	0.35	0	0.02	no
ENSMUSG00000010095	Slc3a2	2211	2295	2295	35.87	35.86	42.62	no
ENSMUSG00000010097	Nxf1	2800	3036	1760	36.21	37.82	26.05	no
ENSMUSG00000010110	Stx5a	2316	1042	587	22.83	9.89	6.62	no
ENSMUSG00000010122	Slc47a1	2	88	45	0.03	1.43	0.87	no
ENSMUSG00000010136	Pifo	0	1	1	0	0.05	0.06	no
ENSMUSG00000010142	Tnfrsf13b	175	304	163	3.53	5.91	3.77	no
ENSMUSG00000010154	Spire2	77	10	3	1.76	0.22	0.08	no
ENSMUSG00000010175	Prox1	13	46	124	0.09	0.3	0.97	no
ENSMUSG00000010205	Raver1	1	1	0	0.02	0.02	0	no
ENSMUSG00000010277	2610507B11Rik	5944	4744	4305	38.68	29.73	32.07	no
ENSMUSG00000010290	AI597479	505	476	339	8.36	7.59	6.42	no
ENSMUSG00000010307	Tmem86a	1140	993	582	34.59	29.02	20.21	no
ENSMUSG00000010311	Optc	42	1	5	0.93	0.02	0.13	no
ENSMUSG00000010342	Tex14	8	29	8	0.09	0.32	0.1	no
ENSMUSG00000010358	Ifi35	292	525	342	9.68	16.76	12.98	no
ENSMUSG00000010362	Rdm1	76	144	209	2.76	5.04	8.7	no
ENSMUSG00000010376	Nedd8	779	812	712	35.37	35.51	37	no
ENSMUSG00000010392	Gosr1	1413	1147	899	18.86	14.75	13.74	no
ENSMUSG00000010406	Mrpl52	402	298	343	20.76	14.82	20.27	no
ENSMUSG00000010453	Kansl3	1524	1968	1199	12.94	16.1	11.65	no
ENSMUSG00000010461	Eya4	107	1081	66	0.65	6.33	0.46	no
ENSMUSG00000010476	Ebf3	219	1609	907	1.36	9.62	6.44	no
ENSMUSG00000010492	Uckl1os	28	327	26	0.64	7.15	0.68	no
ENSMUSG00000010505	Myt1	0	2	0	0	0.02	0	no
ENSMUSG00000010517	Faf1	974	1353	660	10.95	14.65	8.49	no
ENSMUSG00000010529	Gm266	59	26	23	2.78	1.18	1.24	no
ENSMUSG00000010538	Tsacc	30	27	30	1.54	1.34	1.77	no
ENSMUSG00000010554	Mettl16	671	313	370	2.78	1.25	1.75	no
ENSMUSG00000010592	Dazl	1	9	2	0.01	0.13	0.03	no
ENSMUSG00000010601	Apol7a	19	3	1	0.36	0.05	0.02	no
ENSMUSG00000010607	Pigyl	232	174	208	17.1	12.35	17.54	no
ENSMUSG00000010608	Rbm25	3389	3544	1821	11.17	11.25	6.87	no
ENSMUSG00000010609	Psen2	446	553	660	5.89	7.04	9.98	no
ENSMUSG00000010651	Acaa1b	5	3	283	0.15	0.08	9.45	no
ENSMUSG00000010660	Plcd1	494	636	353	9.14	11.34	7.48	no
ENSMUSG00000010663	Fads1	2456	1763	778	29.22	20.2	10.6	no
ENSMUSG00000010721	Lmbr1	263	320	181	2.57	3.02	2.03	no
ENSMUSG00000010751	Tnfrsf22	235	105	144	3.19	1.37	2.24	no
ENSMUSG00000010755	Cars	796	1067	366	6.92	8.94	3.64	no
ENSMUSG00000010760	Phlda2	1	1	0	0.05	0.05	0	no
ENSMUSG00000010797	Wnt2	3	1	12	0.08	0.02	0.35	no
ENSMUSG00000010803	Gabra1	20	0	1	0.16	0	0.01	no
ENSMUSG00000010825	Grid2ip	5	5	1	0.04	0.04	0.01	no
ENSMUSG00000010830	Kdelr3	2547	781	250	103.35	30.52	11.61	no
ENSMUSG00000010841	Cfap97d1	4	1	0	0.29	0.07	0	no
ENSMUSG00000010911	Apip	273	161	292	15.63	8.88	19.14	no
ENSMUSG00000010914	Pdhx	455	680	1387	6.63	9.54	23.13	no
ENSMUSG00000010936	Vac14	595	873	603	4.89	6.92	5.68	no
ENSMUSG00000011008	Mcoln2	92	83	320	1.6	1.39	6.38	no
ENSMUSG00000011034	Slc5a1	0	5	10	0	0.07	0.16	no
ENSMUSG00000011096	Akt1s1	1571	1576	904	29.28	28.29	19.28	no
ENSMUSG00000011114	Tbrg1	1463	1332	558	21.47	18.83	9.37	no
ENSMUSG00000011118	Panx3	0	1592	5	0	25.57	0.1	no
ENSMUSG00000011148	Adssl1	727	4666	935	19.92	123.11	29.32	no
ENSMUSG00000011154	Cfap161	18	44	4	0.32	0.76	0.08	no
ENSMUSG00000011158	Brf1	1122	1094	610	8.25	7.75	5.13	no
ENSMUSG00000011171	Vipr2	44	260	61	0.56	3.21	0.9	no
ENSMUSG00000011179	Odc1	3849	4168	1148	64.72	67.5	22.09	no
ENSMUSG00000011254	Thg1l	186	88	190	3.53	1.61	4.13	no
ENSMUSG00000011256	Adam19	4989	683	812	40.15	5.29	7.48	no
ENSMUSG00000011257	Pabpc4	1911	3818	1161	27.17	52.28	18.89	no
ENSMUSG00000011263	Exoc3l2	235	186	220	3.35	2.55	3.59	no
ENSMUSG00000011267	Zfp296	5	21	25	0.14	0.57	0.8	no
ENSMUSG00000011305	Plin5	6	262	1208	0.16	6.92	37.93	no
ENSMUSG00000011306	Sugp1	1053	724	369	9.87	6.54	3.96	no
ENSMUSG00000011349	Dmrtc2	0	2	0	0	0.07	0	no
ENSMUSG00000011382	Dhdh	104	533	1734	0.8	3.97	15.34	no
ENSMUSG00000011427	Zfp790	220	252	210	3.44	3.8	3.76	no
ENSMUSG00000011463	Cpb1	0	0	2	0	0	0.04	no
ENSMUSG00000011486	Slc25a41	1	1	0	0.04	0.04	0	no
ENSMUSG00000011589	Fsd1	220	6	4	5.05	0.13	0.11	no
ENSMUSG00000011658	Fuz	189	188	227	2.16	2.07	2.97	no
ENSMUSG00000011751	Sptbn4	94	16	4	0.56	0.09	0.03	no
ENSMUSG00000011752	Pgam1	4766	969	4919	137.68	26.96	162.64	no
ENSMUSG00000011831	Evi5	1537	1589	651	10.92	10.87	5.29	no
ENSMUSG00000011832	Evi5l	519	364	264	3.49	2.35	2.03	no
ENSMUSG00000011837	Snapc2	344	178	142	11.13	5.55	5.26	no
ENSMUSG00000011877	Git1	2331	1717	974	27.59	19.57	13.19	no
ENSMUSG00000011884	Gltp	1052	1157	1325	34.19	36.21	49.28	no
ENSMUSG00000011958	Bnip2	2859	2354	2056	47.38	37.57	39	no
ENSMUSG00000011960	Ccnt1	1166	1146	618	7.29	6.9	4.42	no
ENSMUSG00000012017	Scarf2	9726	2970	588	145.06	42.66	10.04	no
ENSMUSG00000012042	4930579F01Rik	1	0	2	0.02	0	0.06	no
ENSMUSG00000012076	Brms1l	1095	433	306	18.15	6.91	5.8	no
ENSMUSG00000012114	Med15	1588	1308	793	7.81	6.2	4.46	no
ENSMUSG00000012117	Dhdds	1058	598	468	16.01	8.71	8.1	no
ENSMUSG00000012123	Crybg2	3	7	23	0.02	0.05	0.19	no
ENSMUSG00000012126	Ubxn11	73	33	24	0.88	0.38	0.33	no
ENSMUSG00000012187	Mogat1	2	6	124	0.07	0.21	5.22	no
ENSMUSG00000012211	Tex22	2	0	0	0.09	0	0	no
ENSMUSG00000012296	Tjap1	1504	1632	302	18.32	19.14	4.21	no
ENSMUSG00000012350	Ehf	0	13	53	0	0.13	0.62	no
ENSMUSG00000012396	Nanog	8	6	0	0.2	0.15	0	no
ENSMUSG00000012405	Rpl15	7798	4143	2792	180.55	92.38	73.99	no
ENSMUSG00000012422	Tmem167	2153	993	833	11.41	5.07	5.05	no
ENSMUSG00000012428	Steap4	1281	1349	2134	23.25	23.58	44.33	no
ENSMUSG00000012429	Mplkip	516	297	203	6.56	3.64	2.95	no
ENSMUSG00000012443	Kif11	1131	1052	83	8.68	7.78	0.73	no
ENSMUSG00000012483	Rpa3	218	199	170	10.99	9.66	9.81	no
ENSMUSG00000012519	Mlkl	608	255	234	15.12	6.11	6.66	no
ENSMUSG00000012535	Tnpo3	1442	1263	842	6.3	5.32	4.21	no
ENSMUSG00000012609	Ttll5	1343	157	231	4.84	0.55	0.95	no
ENSMUSG00000012640	Zfp715	238	852	371	2.66	9.18	4.75	no
ENSMUSG00000012705	Retn	0	119	377	0	4.16	15.65	no
ENSMUSG00000012777	Acp4	0	3	0	0	0.09	0	no
ENSMUSG00000012819	Cdh23	36	29	105	0.12	0.09	0.41	no
ENSMUSG00000012848	Rps5	5732	6179	3455	189.27	196.51	130.57	no
ENSMUSG00000012889	Podnl1	1173	266	120	18.92	4.13	2.22	no
ENSMUSG00000013033	Adgrl1	2316	1087	408	15.44	6.98	3.11	no
ENSMUSG00000013076	Amotl1	2914	5734	1271	16.58	31.42	8.28	no
ENSMUSG00000013083	2200002J24Rik	2	1	0	0.19	0.09	0	no
ENSMUSG00000013089	Etv5	692	677	165	9.66	9.1	2.64	no
ENSMUSG00000013091	Tmem190	1	4	7	0.07	0.25	0.53	no
ENSMUSG00000013150	Gfod2	181	123	139	2.25	1.47	1.98	no
ENSMUSG00000013155	Enkd1	208	96	50	3.25	1.45	0.9	no
ENSMUSG00000013158	4933405L10Rik	11	0	4	0.42	0	0.18	no
ENSMUSG00000013160	Atp6v0d1	1852	1678	1469	59.14	51.61	53.69	no
ENSMUSG00000013236	Ptprs	7879	6033	987	30.1	22.19	4.31	no
ENSMUSG00000013275	Slc41a1	846	783	614	9.86	8.79	8.19	no
ENSMUSG00000013338	Fer1l4	0	2	5	0	0.02	0.05	no
ENSMUSG00000013353	4931406B18Rik	7	0	8	0.07	0	0.09	no
ENSMUSG00000013367	Iglon5	618	6	29	13.5	0.13	0.72	no
ENSMUSG00000013415	Igf2bp1	3	236	6	0.02	1.34	0.04	no
ENSMUSG00000013418	B4galnt2	20	40	9	0.67	1.28	0.34	no
ENSMUSG00000013419	Zfp651	1430	1016	336	11.59	7.93	3.12	no
ENSMUSG00000013465	Nelfb	1168	678	657	19.49	10.89	12.55	no
ENSMUSG00000013483	Card14	14	79	2	0.17	0.95	0.03	no
ENSMUSG00000013495	Tmem175	633	305	231	6.11	2.84	2.55	no
ENSMUSG00000013523	Bcas1	4	7	8	0.06	0.1	0.14	no
ENSMUSG00000013539	Tango2	340	1191	252	2.46	8.3	2.09	no
ENSMUSG00000013562	4833413E03Rik	2	0	0	0.08	0	0	no
ENSMUSG00000013584	Aldh1a2	69	24	175	1.75	0.58	5.07	no
ENSMUSG00000013593	Ndufs2	3169	4465	9130	78.45	106.45	258.67	no
ENSMUSG00000013611	Snx31	4	7	0	0.08	0.13	0	no
ENSMUSG00000013622	Atraid	691	1016	856	19	26.91	26.94	no
ENSMUSG00000013629	Cad	2019	628	622	14.13	4.23	4.98	no
ENSMUSG00000013646	Sh3bp5l	632	453	413	5.7	3.93	4.26	no
ENSMUSG00000013653	1810065E05Rik	0	0	2	0	0	0.14	no
ENSMUSG00000013662	Atad1	1554	1634	1075	14.84	15.03	11.75	no
ENSMUSG00000013663	Pten	4106	3147	1841	20.43	15.08	10.48	no
ENSMUSG00000013698	Pea15a	2713	1297	1969	40.23	18.52	33.42	no
ENSMUSG00000013701	Timm23	704	1439	1307	22.57	44.43	47.96	no
ENSMUSG00000013707	Tnfaip8l2	288	288	304	14.7	14.15	17.76	no
ENSMUSG00000013736	Trnt1	597	943	602	7.75	11.78	8.94	no
ENSMUSG00000013766	Ly6g6e	0	5	3	0	0.22	0.15	no
ENSMUSG00000013787	Ehmt2	4762	3976	1486	49.67	39.94	17.74	no
ENSMUSG00000013822	Elof1	692	494	615	23.28	16.01	23.68	no
ENSMUSG00000013833	Med16	549	500	379	6.74	5.91	5.33	no
ENSMUSG00000013846	St3gal1	2338	1829	1346	19.54	14.72	12.87	no
ENSMUSG00000013858	Tmem259	1401	2083	1680	17.2	24.63	23.61	no
ENSMUSG00000013878	Rnf170	487	759	338	4.47	6.71	3.55	no
ENSMUSG00000013921	Clip3	1346	527	219	19.59	7.39	3.65	no
ENSMUSG00000013928	1700020L13Rik	3	7	4	0.07	0.16	0.11	no
ENSMUSG00000013936	Myl2	3	68	526	0.09	1.92	17.68	no
ENSMUSG00000013973	Dedd	292	347	215	2.85	3.26	2.4	no
ENSMUSG00000013974	Mcemp1	55	221	490	2.11	8.16	21.49	no
ENSMUSG00000013997	Nit1	288	378	509	3.34	4.23	6.76	no
ENSMUSG00000014030	Pax5	0	20	8	0	0.12	0.06	no
ENSMUSG00000014039	Prdm15	338	324	167	1.71	1.57	0.96	no
ENSMUSG00000014074	Rnf168	626	594	314	8.03	7.34	4.61	no
ENSMUSG00000014075	Dynlt2b	178	121	138	4.27	2.8	3.79	no
ENSMUSG00000014077	Chp1	2442	4172	3833	39.96	65.75	71.79	no
ENSMUSG00000014158	Trpv4	232	614	181	3.26	8.31	2.91	no
ENSMUSG00000014164	Klhl3	138	116	87	1.08	0.87	0.78	no
ENSMUSG00000014177	Tvp23b	859	313	449	22.01	7.72	13.17	no
ENSMUSG00000014195	Dnajc7	2313	3066	1819	15.18	19.38	13.66	no
ENSMUSG00000014198	Zfp385c	0	9	6	0	0.16	0.13	no
ENSMUSG00000014226	Cacybp	1405	977	1000	33.66	22.54	27.42	no
ENSMUSG00000014232	Cluap1	180	197	165	4.52	4.77	4.74	no
ENSMUSG00000014243	Zswim7	118	180	147	9.23	13.56	13.16	no
ENSMUSG00000014245	Pigl	129	174	86	3.26	4.23	2.48	no
ENSMUSG00000014294	Ndufa2	732	693	1137	73.27	66.81	130.26	no
ENSMUSG00000014301	Pam16	266	205	351	6.25	4.64	9.45	no
ENSMUSG00000014303	Glis2	794	371	249	10.4	4.68	3.73	no
ENSMUSG00000014313	Cox6c	1413	1683	4540	22.68	26.02	83.41	no
ENSMUSG00000014329	Bicc1	1692	1201	666	13.02	8.9	5.87	no
ENSMUSG00000014349	Ube2z	3038	1836	1187	43.52	25.33	19.46	no
ENSMUSG00000014353	Tmem87b	1540	1718	967	10.5	11.29	7.55	no
ENSMUSG00000014355	Anapc1	3982	1884	1032	13.64	6.22	4.05	no
ENSMUSG00000014361	Mertk	1210	2303	995	15.98	29.29	15.04	no
ENSMUSG00000014402	Tsg101	1040	1147	841	21.81	23.17	20.19	no
ENSMUSG00000014418	Hps5	591	674	616	5.21	5.72	6.21	no
ENSMUSG00000014426	Map3k4	1033	576	444	5.81	3.12	2.86	no
ENSMUSG00000014444	Piezo1	2698	2182	1466	15.55	12.11	9.67	no
ENSMUSG00000014453	Blk	5	6	33	0.11	0.12	0.8	no
ENSMUSG00000014470	Rnf166	871	888	514	25.12	24.67	16.97	no
ENSMUSG00000014496	Ankrd28	2009	1936	670	9.4	8.73	3.59	no
ENSMUSG00000014498	Ankrd52	2074	2276	953	14.14	14.94	7.43	no
ENSMUSG00000014503	Pkd2l2	420	407	213	4.14	3.87	2.4	no
ENSMUSG00000014504	Srp19	1183	819	557	18.66	12.44	10.06	no
ENSMUSG00000014542	Clec4f	0	0	1	0	0	0.03	no
ENSMUSG00000014543	Klra17	8	12	19	0.38	0.56	1.04	no
ENSMUSG00000014547	Wdfy2	1147	1224	827	7.15	7.35	5.9	no
ENSMUSG00000014550	Rbsn	860	652	487	5.61	4.09	3.63	no
ENSMUSG00000014551	Mrps25	258	199	401	2.25	1.67	4	no
ENSMUSG00000014554	Dguok	363	293	334	4.51	3.5	4.75	no
ENSMUSG00000014592	Camta1	258	402	164	1.01	1.52	0.74	no
ENSMUSG00000014599	Csf1	4075	5366	982	44.18	56.03	12.19	no
ENSMUSG00000014601	Strip1	1793	825	802	18.83	8.34	9.64	no
ENSMUSG00000014602	Kif1a	152	39	135	0.93	0.23	0.95	no
ENSMUSG00000014606	Slc25a11	1381	1091	1663	37.3	28.38	51.41	no
ENSMUSG00000014609	Chrne	0	31	0	0	1.01	0	no
ENSMUSG00000014633	Cmc2	187	178	288	5.24	4.8	9.24	no
ENSMUSG00000014668	Chfr	1122	1633	548	14.48	20.3	8.09	no
ENSMUSG00000014686	Ceacam16	27	51	30	0.95	1.72	1.2	no
ENSMUSG00000014704	Hoxa2	4	67	32	0.13	2.08	1.18	no
ENSMUSG00000014725	Adam28	0	2	1	0	0.01	0.01	no
ENSMUSG00000014747	Ankrd53	13	11	2	0.43	0.35	0.08	no
ENSMUSG00000014748	Tex261	1543	1644	1231	21.61	22.18	19.73	no
ENSMUSG00000014763	Fam120b	822	707	503	5.64	4.67	3.95	no
ENSMUSG00000014767	Tbp	728	610	283	3.07	2.48	1.37	no
ENSMUSG00000014769	Psmb1	2954	2126	1494	36.81	25.51	21.31	no
ENSMUSG00000014773	Dll1	187	313	145	2.54	4.09	2.25	no
ENSMUSG00000014776	Nol3	161	966	483	2.9	16.77	9.97	no
ENSMUSG00000014778	Fhod1	1367	1465	818	16.77	17.31	11.49	no
ENSMUSG00000014782	Plekhg4	448	30	18	4.68	0.3	0.22	no
ENSMUSG00000014786	Slc9a5	813	316	114	8.88	3.33	1.43	no
ENSMUSG00000014791	Elmo3	104	252	87	1.71	3.99	1.64	no
ENSMUSG00000014813	Stc1	1247	312	202	17.01	4.1	3.15	no
ENSMUSG00000014837	4931428F04Rik	308	133	61	4.36	1.81	0.99	no
ENSMUSG00000014846	Tppp3	191	85	567	5.92	2.54	20.11	no
ENSMUSG00000014850	Msh3	439	430	174	2.23	2.11	1.01	no
ENSMUSG00000014852	Adamts13	3	1	3	0.03	0.01	0.04	no
ENSMUSG00000014856	Tmem208	456	368	383	17.28	13.43	16.61	no
ENSMUSG00000014859	E2f4	1064	1574	525	24.85	35.4	14.03	no
ENSMUSG00000014867	Surf4	9147	5451	3021	159.63	91.62	60.34	no
ENSMUSG00000014873	Surf2	555	324	285	9.32	5.24	5.48	no
ENSMUSG00000014905	Dnajb9	814	947	904	18.28	20.49	23.24	no
ENSMUSG00000014907	Naf1	343	284	171	6.35	5.06	3.62	no
ENSMUSG00000014932	Yes1	653	735	443	4.98	5.4	3.87	no
ENSMUSG00000014956	Ppp1cb	4988	8163	4211	26.17	41.25	25.29	no
ENSMUSG00000014959	Gorasp2	3796	2150	1228	52.44	28.6	19.41	no
ENSMUSG00000014980	Tsen15	257	172	163	3.51	2.26	2.55	no
ENSMUSG00000015002	Efr3a	2050	1582	982	10.3	7.65	5.65	no
ENSMUSG00000015013	Trappc2l	321	278	408	9.43	7.86	13.71	no
ENSMUSG00000015016	Acsf3	236	163	1143	3.61	2.4	19.99	no
ENSMUSG00000015023	Ddx19a	1046	864	432	20.25	16.11	9.57	no
ENSMUSG00000015027	Galns	511	331	468	11.04	6.89	11.57	no
ENSMUSG00000015053	Gata2	150	312	242	1.59	3.19	2.94	no
ENSMUSG00000015083	C8g	107	53	93	4.1	1.96	4.08	no
ENSMUSG00000015085	Entpd2	26	109	257	0.7	2.82	7.91	no
ENSMUSG00000015087	Rabl6	3567	1733	1134	32.02	14.98	11.65	no
ENSMUSG00000015090	Ptgds	0	1	128	0	0.03	5.09	no
ENSMUSG00000015092	Edf1	1067	1042	1689	46.39	43.63	84.04	no
ENSMUSG00000015093	Clic3	34	13	29	1.92	0.71	1.88	no
ENSMUSG00000015094	Npdc1	1231	768	811	18.04	10.84	13.61	no
ENSMUSG00000015095	Fbxw5	1356	1054	978	25.44	19.04	21	no
ENSMUSG00000015112	Slc25a13	147	214	49	2.22	3.11	0.85	no
ENSMUSG00000015120	Ube2i	4807	3146	1327	50.28	31.69	15.89	no
ENSMUSG00000015126	Tsr3	464	260	191	22.29	12.03	10.5	no
ENSMUSG00000015127	Unkl	229	263	88	2.31	2.56	1.02	no
ENSMUSG00000015133	Lrrk1	1283	1104	732	7.13	5.91	4.65	no
ENSMUSG00000015134	Aldh1a3	14	73	79	0.17	0.87	1.12	no
ENSMUSG00000015143	Actn1	7110	2124	2043	73.58	21.17	24.2	no
ENSMUSG00000015149	Sirt2	1247	1858	1551	14.18	20.35	20.19	no
ENSMUSG00000015165	Hnrnpl	5155	4972	2488	49.58	46.06	27.39	no
ENSMUSG00000015176	Nolc1	1954	1094	592	28.17	15.19	9.77	no
ENSMUSG00000015189	Casd1	581	811	576	8.24	11.08	9.35	no
ENSMUSG00000015202	Cnksr3	194	481	131	2.89	6.91	2.24	no
ENSMUSG00000015214	Mtmr1	336	1452	548	3.28	13.67	6.13	no
ENSMUSG00000015217	Hmgb3	385	659	207	9.87	16.27	6.07	no
ENSMUSG00000015222	Map2	178	23	36	0.62	0.08	0.14	no
ENSMUSG00000015224	Cyp2j9	22	23	36	0.38	0.38	0.71	no
ENSMUSG00000015243	Abca1	6198	5898	7814	34.24	31.39	49.41	no
ENSMUSG00000015247	Nipsnap3b	536	383	396	18.19	12.52	15.38	no
ENSMUSG00000015289	Lage3	213	291	296	6.03	7.94	9.6	no
ENSMUSG00000015290	Ubl4a	455	1157	561	8.29	20.31	11.7	no
ENSMUSG00000015291	Gdi1	2132	3125	2149	28.42	40.11	32.78	no
ENSMUSG00000015305	Sash1	1739	3740	1825	11.62	24.07	13.96	no
ENSMUSG00000015312	Gadd45b	280	326	771	10.09	11.31	31.8	no
ENSMUSG00000015314	Slamf6	44	89	142	0.23	0.45	0.86	no
ENSMUSG00000015316	Slamf1	4	125	14	0.04	1.12	0.15	no
ENSMUSG00000015335	Zdhhc12	270	174	131	8.66	5.38	4.81	no
ENSMUSG00000015337	Endog	81	99	340	4.36	5.14	20.96	no
ENSMUSG00000015340	Cybb	1507	3215	6506	14.86	30.53	73.41	no
ENSMUSG00000015341	Golga7	1411	1589	1223	12.01	13.03	11.92	no
ENSMUSG00000015342	Xk	49	456	43	0.55	4.95	0.56	no
ENSMUSG00000015354	Pcolce2	71	117	237	0.88	1.4	3.36	no
ENSMUSG00000015355	Cd48	272	402	659	13.1	18.64	36.32	no
ENSMUSG00000015357	Clpx	918	1353	1571	15.04	21.35	29.47	no
ENSMUSG00000015363	Trabd	1134	1214	721	11.61	11.97	8.45	no
ENSMUSG00000015377	Dennd6b	234	355	142	2.27	3.32	1.58	no
ENSMUSG00000015396	Cd83	78	167	92	1.74	3.58	2.34	no
ENSMUSG00000015401	Cltrn	0	5	0	0	0.18	0	no
ENSMUSG00000015405	Ace2	0	6	1	0	0.09	0.02	no
ENSMUSG00000015437	Gzmb	3	29	22	0.12	1.11	1	no
ENSMUSG00000015443	Gzmn	0	0	1	0	0	0.07	no
ENSMUSG00000015451	C4a	40	12	13	0.37	0.11	0.14	no
ENSMUSG00000015452	Ager	104	233	38	2.78	6	1.16	no
ENSMUSG00000015461	Atf6b	1145	690	607	23.78	13.8	14.43	no
ENSMUSG00000015467	Egfl8	32	35	29	1.04	1.1	1.08	no
ENSMUSG00000015468	Notch4	1279	1055	887	9.08	7.22	7.21	no
ENSMUSG00000015474	Ppt2	416	504	547	9.11	10.63	13.71	no
ENSMUSG00000015476	Prrt1	15	23	66	0.37	0.55	1.88	no
ENSMUSG00000015478	Rnf5	461	375	658	17.8	13.94	29.08	no
ENSMUSG00000015484	Fam163a	3	2	1	0.04	0.03	0.02	no
ENSMUSG00000015488	Cacfd1	820	670	484	10	7.87	6.76	no
ENSMUSG00000015501	Hivep2	791	1348	444	3.3	5.42	2.12	no
ENSMUSG00000015522	Arnt	3530	2238	1093	25.24	15.41	8.95	no
ENSMUSG00000015533	Itga2	351	255	112	2.82	1.97	1.03	no
ENSMUSG00000015536	Mocs2	1169	1051	1182	7.39	6.4	8.56	no
ENSMUSG00000015542	Nat9	240	240	296	6.65	6.41	9.39	no
ENSMUSG00000015568	Lpl	2147	7368	29740	11.73	38.78	186	no
ENSMUSG00000015575	Atp6v0e	1708	1246	1880	26.35	18.51	33.19	no
ENSMUSG00000015597	Zfp318	655	1312	306	2.72	5.24	1.45	no
ENSMUSG00000015599	Ttbk1	51	3	23	0.21	0.01	0.11	no
ENSMUSG00000015605	Srf	1144	859	582	22.64	16.37	13.18	no
ENSMUSG00000015619	Gata3	14	7	52	0.2	0.1	0.86	no
ENSMUSG00000015647	Lama5	491	1219	1113	2.47	5.9	6.4	no
ENSMUSG00000015652	Steap1	349	12	29	14.51	0.48	1.38	no
ENSMUSG00000015653	Steap2	1743	175	215	8.22	0.79	1.16	no
ENSMUSG00000015656	Hspa8	23987	14956	25970	319.33	191.76	395.69	no
ENSMUSG00000015659	Serac1	211	236	109	2.64	2.84	1.56	no
ENSMUSG00000015665	Awat1	0	3	11	0	0.12	0.52	no
ENSMUSG00000015668	Pdzd11	407	454	305	10.96	11.77	9.4	no
ENSMUSG00000015671	Psma2	1972	1674	1270	30.74	25.13	22.66	no
ENSMUSG00000015672	Mrpl32	412	363	321	4.74	4.02	4.22	no
ENSMUSG00000015697	Setdb1	2031	1260	659	16.97	10.14	6.3	no
ENSMUSG00000015702	Anxa9	96	75	60	2.65	2	1.9	no
ENSMUSG00000015709	Arnt2	92	40	28	0.69	0.29	0.24	no
ENSMUSG00000015711	Prune1	1054	1317	340	16.68	20.07	6.16	no
ENSMUSG00000015714	Cers2	3590	2924	2519	55.92	43.86	44.91	no
ENSMUSG00000015721	Nlrp5	0	0	2	0	0	0.03	no
ENSMUSG00000015733	Capza2	3345	4563	3296	32.52	42.72	36.67	no
ENSMUSG00000015745	Plekho1	1965	1021	1102	51.8	25.92	33.25	no
ENSMUSG00000015747	Vps45	554	218	248	7.95	3.01	4.07	no
ENSMUSG00000015748	Prpf3	1306	596	330	13.21	5.81	3.82	no
ENSMUSG00000015749	Anp32e	2514	2246	943	40.37	34.73	17.33	no
ENSMUSG00000015750	Aph1a	1829	1321	1124	30.35	21.11	21.35	no
ENSMUSG00000015755	Tab2	2247	3794	1721	20.97	34.1	18.38	no
ENSMUSG00000015757	Ppil4	637	929	534	5.65	7.94	5.43	no
ENSMUSG00000015759	Cnih1	1213	1076	1217	42.79	36.56	49.14	no
ENSMUSG00000015766	Eps8	1619	790	311	7.5	3.53	1.65	no
ENSMUSG00000015776	Med22	1308	813	686	20.72	12.41	12.44	no
ENSMUSG00000015790	Surf1	525	530	550	17.15	16.67	20.56	no
ENSMUSG00000015804	Med28	829	496	549	9.47	5.46	7.18	no
ENSMUSG00000015806	Qdpr	804	695	1230	25.75	21.44	45.08	no
ENSMUSG00000015812	Gnrh1	38	52	29	3.39	4.47	2.96	no
ENSMUSG00000015829	Tnr	34	4	2	0.15	0.02	0.01	no
ENSMUSG00000015837	Sqstm1	8733	12674	4628	148.99	208.26	90.37	no
ENSMUSG00000015839	Nfe2l2	3496	1977	2761	52.73	28.72	47.66	no
ENSMUSG00000015843	Rxrg	2	164	136	0.05	3.94	3.88	no
ENSMUSG00000015846	Rxra	2282	2731	1628	20.73	23.89	16.93	no
ENSMUSG00000015850	Adamtsl4	512	451	423	6.98	5.92	6.6	no
ENSMUSG00000015852	Fcrls	1126	55	459	27.62	1.3	12.89	no
ENSMUSG00000015854	Cd5l	4	127	190	0.11	3.44	6.12	no
ENSMUSG00000015869	Prpsap1	1218	1018	479	19.92	16.03	8.97	no
ENSMUSG00000015879	Fam184b	2	8	5	0.01	0.05	0.04	no
ENSMUSG00000015880	Ncapg	821	569	35	6.65	4.44	0.32	no
ENSMUSG00000015882	Lcorl	506	464	200	1.52	1.35	0.69	no
ENSMUSG00000015889	Lta4h	1100	1099	728	10.32	9.93	7.82	no
ENSMUSG00000015890	Amdhd1	8	2	1	0.19	0.05	0.03	no
ENSMUSG00000015932	Dstn	3399	5576	2775	101.84	160.9	95.16	no
ENSMUSG00000015937	Macroh2a1	2063	1322	979	17.35	10.71	9.42	no
ENSMUSG00000015942	Gtf2ird2	299	480	184	2.76	4.27	1.94	no
ENSMUSG00000015943	Bola1	171	119	133	9.05	6.06	8.06	no
ENSMUSG00000015944	Castor2	1380	1350	665	10.45	9.85	5.76	no
ENSMUSG00000015947	Fcgr1	472	813	666	10.44	17.32	16.86	no
ENSMUSG00000015950	Ncf1	1403	2330	2185	21.93	35.08	39.09	no
ENSMUSG00000015957	Wnt11	37	79	54	0.51	1.05	0.86	no
ENSMUSG00000015961	Adss	1436	747	687	18.15	9.09	9.94	no
ENSMUSG00000015962	1700016C15Rik	0	0	5	0	0	0.43	no
ENSMUSG00000015966	Il17rb	1	11	12	0.02	0.16	0.21	no
ENSMUSG00000015968	Cacna1d	483	165	566	1.82	0.6	2.44	no
ENSMUSG00000015970	Chdh	3	66	471	0.03	0.59	4.96	no
ENSMUSG00000015971	Actr8	414	865	509	2.63	5.29	3.7	no
ENSMUSG00000015980	Lrrc27	49	58	154	0.77	0.88	2.77	no
ENSMUSG00000015981	Stk32c	28	22	25	0.7	0.53	0.71	no
ENSMUSG00000015994	Fnta	873	1081	964	16.6	19.79	20.97	no
ENSMUSG00000016018	Mtrex	1451	1044	525	12.97	8.99	5.37	no
ENSMUSG00000016024	Lbp	107	914	1218	1.27	10.43	16.52	no
ENSMUSG00000016028	Celsr1	26	37	38	0.13	0.18	0.21	no
ENSMUSG00000016087	Fli1	574	770	657	9.43	12.18	12.35	no
ENSMUSG00000016128	Stard13	885	365	272	5.9	2.34	2.07	no
ENSMUSG00000016179	Camk1g	31	2	2	0.64	0.04	0.05	no
ENSMUSG00000016181	Utp25	298	298	177	2.62	2.53	1.78	no
ENSMUSG00000016194	Hsd11b1	268	310	1728	3.61	4.02	26.64	no
ENSMUSG00000016200	Syt14	156	105	32	0.75	0.49	0.18	no
ENSMUSG00000016206	H2-M3	183	329	344	7.29	12.62	15.68	no
ENSMUSG00000016239	Lonrf3	29	63	53	0.44	0.91	0.91	no
ENSMUSG00000016252	Atp5e	999	1210	2703	32.57	38	100.87	no
ENSMUSG00000016253	Nelfcd	934	566	442	18.55	10.83	10.05	no
ENSMUSG00000016255	Tubb1	2	525	11	0.08	20.59	0.51	no
ENSMUSG00000016256	Ctsz	4954	3415	7826	196.84	130.69	355.9	no
ENSMUSG00000016257	Prelid3b	1234	892	1331	37.99	26.45	46.89	no
ENSMUSG00000016262	Sertad4	826	473	190	12.28	6.77	3.23	no
ENSMUSG00000016283	H2-M2	1	0	93	0.04	0	3.93	no
ENSMUSG00000016308	Ube2a	484	501	619	10.82	10.78	15.83	no
ENSMUSG00000016319	Slc25a5	3155	2968	4522	109.75	99.44	180.03	no
ENSMUSG00000016327	Atp1b4	1	30	4	0.01	0.39	0.06	no
ENSMUSG00000016344	Ppdpf	532	281	617	22.8	11.6	30.26	no
ENSMUSG00000016349	Eef1a2	0	10352	622	0	273.93	19.56	no
ENSMUSG00000016356	Col20a1	25	53	56	0.28	0.57	0.71	no
ENSMUSG00000016382	Pls3	3680	2436	1397	49.72	31.7	21.6	no
ENSMUSG00000016386	Mpped2	16	26	7	0.27	0.42	0.13	no
ENSMUSG00000016409	Nkap	261	399	270	3.45	5.09	4.09	no
ENSMUSG00000016427	Ndufa1	202	336	1369	27.6	44.22	214.11	no
ENSMUSG00000016458	Wt1	5	0	5	0.05	0	0.05	no
ENSMUSG00000016477	E2f3	982	550	196	10.36	5.59	2.37	no
ENSMUSG00000016481	Cr1l	584	976	1050	3.23	5.2	6.65	no
ENSMUSG00000016487	Ppfibp1	4687	4048	1397	24.1	20.05	8.22	no
ENSMUSG00000016493	Cd46	41	226	48	0.31	1.64	0.41	no
ENSMUSG00000016494	Cd34	3149	846	2519	24.73	6.4	22.64	no
ENSMUSG00000016495	Plgrkt	577	750	785	8.7	10.89	13.54	no
ENSMUSG00000016496	Cd274	96	171	1930	1.52	2.6	34.92	no
ENSMUSG00000016498	Pdcd1lg2	0	7	18	0	0.2	0.6	no
ENSMUSG00000016503	Gtf3a	324	232	190	7.28	5.02	4.89	no
ENSMUSG00000016510	Mtif3	241	248	280	2.69	2.67	3.58	no
ENSMUSG00000016520	Lnx2	531	315	290	6.67	3.81	4.17	no
ENSMUSG00000016524	Il19	1	3	0	0.05	0.14	0	no
ENSMUSG00000016526	Dyrk3	40	231	10	0.72	4.01	0.21	no
ENSMUSG00000016528	Mapkapk2	3254	3267	3140	61.27	59.24	67.67	no
ENSMUSG00000016529	Il10	9	25	34	0.39	1.05	1.7	no
ENSMUSG00000016534	Lamp2	6029	6245	6058	36.14	36.05	41.56	no
ENSMUSG00000016541	Atxn10	3806	1172	791	112.5	33.37	26.76	no
ENSMUSG00000016552	Foxred2	121	555	152	1.17	5.15	1.68	no
ENSMUSG00000016554	Eif3d	2920	1506	888	33.65	16.72	11.71	no
ENSMUSG00000016559	H3f3b	10642	9605	4109	204.75	177.98	90.48	no
ENSMUSG00000016619	Nup50	1946	1141	639	22.77	12.86	8.56	no
ENSMUSG00000016624	Phf21b	86	21	48	1.15	0.27	0.74	no
ENSMUSG00000016637	Ift27	435	317	154	8.7	6.1	3.52	no
ENSMUSG00000016664	Pacsin2	1912	2337	1259	22.31	26.26	16.81	no
ENSMUSG00000016756	Cmah	52	172	527	0.28	0.89	3.24	no
ENSMUSG00000016757	Ttll12	954	555	286	13.52	7.58	4.64	no
ENSMUSG00000016758	Bik	27	34	30	0.97	1.18	1.24	no
ENSMUSG00000016763	Scube1	1149	53	17	6.69	0.3	0.11	no
ENSMUSG00000016831	Tox4	1082	1417	935	8.91	11.24	8.82	no
ENSMUSG00000016833	Mrps18c	397	360	298	21.13	18.45	18.15	no
ENSMUSG00000016918	Sulf1	2509	464	1394	12.72	2.27	8.09	no
ENSMUSG00000016921	Srsf6	5687	5109	2678	67.7	58.57	36.49	no
ENSMUSG00000016933	Plcg1	3804	2735	1239	27.72	19.2	10.33	no
ENSMUSG00000016940	Kctd2	560	661	543	10.66	12.11	11.83	no
ENSMUSG00000016942	Tmprss6	7	2	12	0.12	0.03	0.23	no
ENSMUSG00000016946	Kctd5	1958	438	377	30.06	6.48	6.62	no
ENSMUSG00000016982	Pom121l2	2	0	0	0.03	0	0	no
ENSMUSG00000016984	Etaa1	275	155	116	3.76	2.04	1.82	no
ENSMUSG00000016995	Matn4	5	146	18	0.06	1.56	0.23	no
ENSMUSG00000016998	Svs4	0	0	13	0	0	1.17	no
ENSMUSG00000017000	Svs6	0	0	6	0	0	0.73	no
ENSMUSG00000017002	Slpi	56	729	3055	2.72	34.07	169.66	no
ENSMUSG00000017004	Svs5	0	0	19	0	0	1.93	no
ENSMUSG00000017007	Rbpjl	0	2	0	0	0.02	0	no
ENSMUSG00000017009	Sdc4	1694	2496	1888	38.08	54.04	48.58	no
ENSMUSG00000017057	Il13ra1	1117	471	1020	17.23	7	18.01	no
ENSMUSG00000017119	Nbr1	3045	3653	2127	25.37	29.32	20.29	no
ENSMUSG00000017132	Cyth1	904	953	1569	13.25	13.46	26.33	no
ENSMUSG00000017144	Rnd3	3026	1654	533	39.09	20.58	7.88	no
ENSMUSG00000017146	Brca1	358	359	48	2.4	2.32	0.37	no
ENSMUSG00000017165	Gast	0	1	0	0	0.12	0	no
ENSMUSG00000017167	Cntnap1	60	87	739	0.58	0.82	8.24	no
ENSMUSG00000017176	Nt5c3b	607	247	186	10.16	3.98	3.56	no
ENSMUSG00000017188	Coa3	431	314	678	27.85	19.54	50.15	no
ENSMUSG00000017195	Zpbp2	1	9	7	0.03	0.29	0.27	no
ENSMUSG00000017204	Gsdma	0	24	0	0	0.49	0	no
ENSMUSG00000017210	Med24	1198	1149	647	10.51	9.71	6.49	no
ENSMUSG00000017221	Psmd3	2684	2772	1453	30.94	30.78	19.17	no
ENSMUSG00000017264	Exosc10	2194	863	528	34.95	13.24	9.63	no
ENSMUSG00000017286	Glod4	682	437	403	6.5	4.01	4.4	no
ENSMUSG00000017288	Vps53	645	605	417	7.1	6.41	5.25	no
ENSMUSG00000017291	Taok1	2039	2212	1236	9.4	9.82	6.52	no
ENSMUSG00000017299	Dnttip1	763	692	254	20.59	17.98	7.84	no
ENSMUSG00000017300	Tnnc2	0	7543	634	0	519.95	51.93	no
ENSMUSG00000017307	Acot8	205	208	176	5.88	5.74	5.78	no
ENSMUSG00000017309	Cd300lg	251	1229	1247	5.25	24.76	29.86	no
ENSMUSG00000017314	Mpp2	241	338	138	2.87	3.88	1.88	no
ENSMUSG00000017316	Ppy	1	0	0	0.11	0	0	no
ENSMUSG00000017344	Vtn	65	63	170	1.83	1.71	5.49	no
ENSMUSG00000017376	Nlk	540	583	408	5.68	5.9	4.91	no
ENSMUSG00000017386	Traf4	1710	361	519	29.74	6.05	10.33	no
ENSMUSG00000017390	Aldoc	37	28	96	0.65	0.47	1.93	no
ENSMUSG00000017400	Stac2	170	20	407	3.1	0.35	8.5	no
ENSMUSG00000017404	Rpl19	9808	6234	4689	549.49	336.37	300.67	no
ENSMUSG00000017405	Nek8	474	283	116	5.2	2.99	1.46	no
ENSMUSG00000017412	Cacnb4	87	72	20	0.56	0.44	0.15	no
ENSMUSG00000017417	Plxdc1	246	107	141	2.91	1.22	1.91	no
ENSMUSG00000017418	Arl5b	685	503	271	3.76	2.66	1.7	no
ENSMUSG00000017421	Zfp207	3584	4155	2075	30.82	34.41	20.42	no
ENSMUSG00000017428	Psmd11	1734	2620	1049	15.55	22.64	10.77	no
ENSMUSG00000017446	C1qtnf1	1054	1237	609	19.27	21.79	12.75	no
ENSMUSG00000017453	Pipox	0	25	2	0	0.56	0.05	no
ENSMUSG00000017466	Timp2	26396	9251	9255	387.93	130.94	155.67	no
ENSMUSG00000017478	Zc3h18	1866	1338	726	11.63	8.03	5.18	no
ENSMUSG00000017485	Top2b	2544	3546	1164	9.97	13.38	5.22	no
ENSMUSG00000017491	Rarb	189	18	50	2.06	0.19	0.62	no
ENSMUSG00000017493	Igfbp4	11486	10289	6537	148.93	128.48	97.01	no
ENSMUSG00000017499	Cdc6	261	386	54	2.86	4.07	0.68	no
ENSMUSG00000017548	Suz12	1230	1732	656	14.24	19.31	8.69	no
ENSMUSG00000017550	Atad5	316	580	49	2.4	4.25	0.43	no
ENSMUSG00000017561	Crlf3	713	1503	517	9.58	19.45	7.95	no
ENSMUSG00000017607	Tns4	20	12	41	0.22	0.13	0.52	no
ENSMUSG00000017615	Tnfaip1	2699	1423	1171	40.87	20.75	20.3	no
ENSMUSG00000017631	Abr	2339	1951	1885	12.2	9.8	11.26	no
ENSMUSG00000017639	Rab11fip4	40	303	75	0.31	2.24	0.66	no
ENSMUSG00000017652	Cd40	113	49	104	1.9	0.79	2	no
ENSMUSG00000017664	Slc35c2	1127	626	389	16.49	8.82	6.51	no
ENSMUSG00000017667	Zfp334	890	153	114	6.21	1.03	0.91	no
ENSMUSG00000017670	Elmo2	2972	947	883	25.58	7.85	8.7	no
ENSMUSG00000017677	Wsb1	3017	1766	1357	43.33	24.43	22.3	no
ENSMUSG00000017679	Ttpal	1523	1175	457	14.65	10.89	5.03	no
ENSMUSG00000017686	Rhot1	1027	1207	976	7.93	8.98	8.63	no
ENSMUSG00000017692	Rhbdl3	57	241	53	0.69	2.81	0.73	no
ENSMUSG00000017697	Ada	318	94	53	9.09	2.59	1.73	no
ENSMUSG00000017707	Serinc3	14959	25902	8674	223.05	371.97	148.03	no
ENSMUSG00000017713	Tha1	73	103	178	1.44	1.95	4.01	no
ENSMUSG00000017715	Pgs1	1486	961	946	15.95	9.94	11.62	no
ENSMUSG00000017716	Birc5	830	1071	77	13.97	17.36	1.48	no
ENSMUSG00000017718	Afmid	73	103	31	1.18	1.6	0.57	no
ENSMUSG00000017720	Trp53tg5	4	0	4	0.25	0	0.28	no
ENSMUSG00000017721	Pigt	1960	1571	762	29.1	22.47	12.95	no
ENSMUSG00000017723	Wfdc2	5	0	63	0.25	0	3.62	no
ENSMUSG00000017724	Etv4	1204	119	63	22.21	2.11	1.33	no
ENSMUSG00000017734	Dbndd2	49	149	91	0.64	1.87	1.36	no
ENSMUSG00000017737	Mmp9	20543	32831	6377	332.36	511.58	118.08	no
ENSMUSG00000017740	Slc12a5	231	227	117	1.78	1.68	1.03	no
ENSMUSG00000017747	Ghdc	409	268	289	8.7	5.49	7.04	no
ENSMUSG00000017754	Pltp	1702	3398	4945	38.04	73.14	126.49	no
ENSMUSG00000017756	Slc12a7	1519	1682	1217	6.87	7.32	6.3	no
ENSMUSG00000017760	Ctsa	8569	5646	4512	104.06	66.03	62.71	no
ENSMUSG00000017764	Zswim1	199	119	136	4.1	2.36	3.2	no
ENSMUSG00000017765	Slc12a4	1787	1744	757	23.91	22.48	11.59	no
ENSMUSG00000017767	Spata25	1	9	10	0.05	0.44	0.58	no
ENSMUSG00000017774	Myo1c	4892	2813	3104	42.54	23.56	30.89	no
ENSMUSG00000017776	Crk	3275	2081	2351	39.64	24.26	32.57	no
ENSMUSG00000017778	Cox7c	1432	1446	3664	72.5	70.5	212.3	no
ENSMUSG00000017781	Pitpna	4220	3153	3083	58.52	42.11	48.93	no
ENSMUSG00000017801	Mlx	725	481	583	20.77	13.27	19.11	no
ENSMUSG00000017802	Retreg3	1415	1571	1318	22.57	24.14	24.07	no
ENSMUSG00000017817	Jph2	552	2047	449	7.43	26.53	6.92	no
ENSMUSG00000017830	Dhx58	182	472	217	3.18	7.95	4.35	no
ENSMUSG00000017831	Rab5a	1650	2074	1027	17.93	21.7	12.77	no
ENSMUSG00000017832	Hspb9	17	12	3	1.34	0.91	0.27	no
ENSMUSG00000017837	Nkiras2	732	590	545	11.71	9.09	9.98	no
ENSMUSG00000017843	Ppp2r5c	3774	2272	1562	26.08	15.12	12.35	no
ENSMUSG00000017858	Ift52	723	582	439	14.77	11.45	10.27	no
ENSMUSG00000017861	Mybl2	593	506	52	7.33	6.02	0.74	no
ENSMUSG00000017868	Sgk2	5	5	10	0.08	0.08	0.19	no
ENSMUSG00000017897	Eya2	4	619	56	0.08	11.52	1.24	no
ENSMUSG00000017929	B4galt5	1802	630	1053	23.95	8.06	16.02	no
ENSMUSG00000017943	Gdap1l1	2	9	3	0.04	0.19	0.08	no
ENSMUSG00000017969	Ptgis	340	3564	50	7.58	76.56	1.28	no
ENSMUSG00000017978	Cadps2	23	8	30	0.14	0.05	0.21	no
ENSMUSG00000017999	Ddx27	1342	931	412	15.95	10.66	5.6	no
ENSMUSG00000018001	Cyth3	3615	1929	697	21.93	11.27	4.84	no
ENSMUSG00000018008	Cyth4	2186	2097	2182	16.57	15.31	18.93	no
ENSMUSG00000018012	Rac3	229	62	46	10.14	2.64	2.33	no
ENSMUSG00000018040	Rrp7a	1491	891	708	15.78	9.08	8.57	no
ENSMUSG00000018042	Cyb5r3	4163	2747	2572	55.46	35.25	39.22	no
ENSMUSG00000018068	Ints2	666	418	256	3.59	2.17	1.58	no
ENSMUSG00000018076	Med13l	2170	3241	947	8.05	11.59	4.02	no
ENSMUSG00000018102	H2bc4	459	649	766	22.73	30.96	43.42	no
ENSMUSG00000018126	Baiap2l2	40	30	6	0.84	0.61	0.14	no
ENSMUSG00000018143	Mafk	363	1382	459	5.33	19.54	7.71	no
ENSMUSG00000018160	Med1	1298	1278	619	8.49	8.05	4.63	no
ENSMUSG00000018166	Erbb3	22	70	82	0.21	0.64	0.89	no
ENSMUSG00000018167	Stard3	762	756	453	12.27	11.72	8.35	no
ENSMUSG00000018168	Ikzf3	7	71	25	0.05	0.45	0.19	no
ENSMUSG00000018169	Mfng	275	259	234	5.55	5.03	5.4	no
ENSMUSG00000018171	Vmp1	7180	2695	3500	106.45	38.48	59.39	no
ENSMUSG00000018189	Uchl5	481	603	292	9.43	11.38	6.55	no
ENSMUSG00000018196	Glrx2	460	497	482	3	3.12	3.6	no
ENSMUSG00000018199	Ro60	858	763	389	5.15	4.41	2.67	no
ENSMUSG00000018209	Stk4	1138	1379	786	11.12	12.98	8.79	no
ENSMUSG00000018217	Pmp22	1362	1095	1749	33.13	25.65	48.69	no
ENSMUSG00000018238	Gdf9	9	6	21	0.25	0.16	0.68	no
ENSMUSG00000018239	Zcchc10	278	135	103	11.44	5.35	4.85	no
ENSMUSG00000018263	Tbx5	0	9	55	0	0.11	0.77	no
ENSMUSG00000018286	Psmb6	2192	1614	1320	67.04	47.54	46.21	no
ENSMUSG00000018287	Spag7	604	637	446	23.37	23.73	19.75	no
ENSMUSG00000018293	Pfn1	9135	5423	5367	217.48	124.35	146.24	no
ENSMUSG00000018322	Tomm34	920	713	471	17.33	12.93	10.15	no
ENSMUSG00000018326	Ywhab	6278	3316	4782	106.29	54.07	92.66	no
ENSMUSG00000018334	Ksr1	717	1933	468	5.78	15.01	4.32	no
ENSMUSG00000018339	Gpx3	3539	23018	29777	111.77	700.13	1076.31	no
ENSMUSG00000018340	Anxa6	6267	2869	3522	122.47	54	78.77	no
ENSMUSG00000018341	Il12rb2	2	22	4	0.03	0.32	0.07	no
ENSMUSG00000018347	Zkscan6	201	195	151	4.85	4.54	4.17	no
ENSMUSG00000018362	Kpna2	2230	1174	459	44.44	22.53	10.47	no
ENSMUSG00000018363	Smurf2	1202	1816	662	11.17	16.25	7.04	no
ENSMUSG00000018372	Cep95	412	332	238	5.62	4.36	3.71	no
ENSMUSG00000018377	Vezf1	1963	2014	716	24.43	24.14	10.2	no
ENSMUSG00000018378	Cuedc1	1115	1364	485	11.05	13.02	5.5	no
ENSMUSG00000018379	Srsf1	5625	5175	3059	56.4	49.98	35.11	no
ENSMUSG00000018381	Abi3	179	136	170	2.47	1.81	2.68	no
ENSMUSG00000018387	Shroom1	161	8	125	2	0.1	1.78	no
ENSMUSG00000018395	Kif3a	615	202	385	9.82	3.11	7.04	no
ENSMUSG00000018398	Septin8	2225	3124	1862	20.93	28.3	20.05	no
ENSMUSG00000018401	Mtmr4	1342	861	423	12.31	7.61	4.44	no
ENSMUSG00000018405	Mrm1	154	361	160	3.07	6.94	3.66	no
ENSMUSG00000018411	Mapt	14	614	403	0.11	4.5	3.51	no
ENSMUSG00000018412	Kansl1	1232	1302	778	10.26	10.44	7.42	no
ENSMUSG00000018415	Gid4	460	746	1161	5.41	8.46	15.64	no
ENSMUSG00000018417	Myo1b	3396	1316	718	18.02	6.72	4.36	no
ENSMUSG00000018425	Dhx40	1327	1039	631	17.95	13.54	9.77	no
ENSMUSG00000018427	Ypel2	338	535	845	3.99	6.09	11.42	no
ENSMUSG00000018428	Akap1	773	880	2121	10.08	11.05	31.66	no
ENSMUSG00000018433	Nol11	768	496	330	8.21	5.11	4.04	no
ENSMUSG00000018442	Derl2	972	795	896	6.91	5.45	7.29	no
ENSMUSG00000018446	C1qbp	1394	1017	914	28.24	19.85	21.19	no
ENSMUSG00000018449	Rpain	355	408	161	7.15	7.92	3.71	no
ENSMUSG00000018451	6330403K07Rik	9	10	3	0.33	0.35	0.12	no
ENSMUSG00000018459	Slc13a3	177	112	439	1.94	1.18	5.52	no
ENSMUSG00000018470	Kcnab3	50	8	32	1	0.15	0.73	no
ENSMUSG00000018474	Chd3	4950	1330	2356	33.57	8.69	18.29	no
ENSMUSG00000018476	Kdm6b	1812	887	1029	14.92	7.03	9.7	no
ENSMUSG00000018479	1700125H20Rik	5	5	2	0.29	0.28	0.13	no
ENSMUSG00000018481	Appbp2	1732	1219	796	15.34	10.4	8.07	no
ENSMUSG00000018486	Wnt9b	0	7	7	0	0.09	0.1	no
ENSMUSG00000018500	Adora2b	111	34	124	3.44	1.02	4.4	no
ENSMUSG00000018501	Ncor1	2430	3215	1608	10.86	13.84	8.23	no
ENSMUSG00000018507	Trpv2	265	344	544	3.38	4.23	7.95	no
ENSMUSG00000018509	Cenpv	60	134	172	1.9	4.08	6.22	no
ENSMUSG00000018537	Pcgf2	821	453	238	13.33	7.08	4.42	no
ENSMUSG00000018541	Cwc25	592	484	308	6.71	5.28	3.99	no
ENSMUSG00000018543	1700001P01Rik	16	8	1	1.47	0.71	0.11	no
ENSMUSG00000018547	Pip4k2b	1419	1695	804	15.61	17.96	10.12	no
ENSMUSG00000018548	Trim37	603	406	285	4.79	3.1	2.59	no
ENSMUSG00000018554	Ybx2	12	32	552	0.36	0.94	19.19	no
ENSMUSG00000018559	Ctdnep1	1644	1271	1327	43.14	32.12	39.85	no
ENSMUSG00000018565	Elp5	743	369	446	18.54	8.87	12.74	no
ENSMUSG00000018566	Slc2a4	108	4094	5229	1.78	64.91	98.52	no
ENSMUSG00000018567	Gabarap	5941	3715	4791	184.47	111.1	170.26	no
ENSMUSG00000018569	Cldn7	1	5	29	0.03	0.14	0.98	no
ENSMUSG00000018570	2810408A11Rik	74	29	16	1.79	0.68	0.44	no
ENSMUSG00000018572	Phf23	1624	857	857	28.41	14.44	17.16	no
ENSMUSG00000018574	Acadvl	987	2245	14290	21.04	46.09	348.64	no
ENSMUSG00000018581	Dnah11	2	9	0	0.01	0.03	0	no
ENSMUSG00000018583	G3bp1	4017	2613	1672	32.56	20.4	15.51	no
ENSMUSG00000018585	Atox1	665	410	1102	70.38	41.79	133.49	no
ENSMUSG00000018593	Sparc	113733	67691	28580	1719.12	985.43	494.43	no
ENSMUSG00000018595	Glra4	2	2	3	0.06	0.05	0.1	no
ENSMUSG00000018599	Mief2	215	525	392	4.53	10.66	9.46	no
ENSMUSG00000018604	Tbx3	1447	139	155	12.51	1.16	1.53	no
ENSMUSG00000018620	Mmp20	0	2	0	0	0.03	0	no
ENSMUSG00000018623	Mmp7	5	0	0	0.27	0	0	no
ENSMUSG00000018634	Crhr1	12	0	0	0.28	0	0	no
ENSMUSG00000018648	Dusp14	114	196	112	3.36	5.56	3.77	no
ENSMUSG00000018651	Tada2a	506	374	180	9.74	6.93	3.97	no
ENSMUSG00000018654	Ikzf1	443	1362	524	2.79	8.25	3.77	no
ENSMUSG00000018659	Pnpo	151	2446	390	2.96	46.11	8.74	no
ENSMUSG00000018661	Cog1	867	788	407	9.95	8.71	5.35	no
ENSMUSG00000018666	Cbx1	1527	910	624	20.46	11.74	9.57	no
ENSMUSG00000018669	Cdk5rap3	1057	839	337	15.88	12.14	5.79	no
ENSMUSG00000018672	Copz2	963	769	437	24.97	19.21	12.97	no
ENSMUSG00000018677	Slc25a39	1614	1888	3028	33.53	37.78	72	no
ENSMUSG00000018678	Sp2	377	420	265	6.32	6.78	5.09	no
ENSMUSG00000018697	Aatf	346	367	160	6.91	7.05	3.65	no
ENSMUSG00000018698	Lhx1	2	2	7	0.03	0.03	0.11	no
ENSMUSG00000018707	Dync1h1	6841	6197	3458	25.02	21.82	14.47	no
ENSMUSG00000018727	Cpsf4l	22	26	36	0.56	0.64	1.05	no
ENSMUSG00000018733	Pex12	212	315	139	3.43	4.91	2.58	no
ENSMUSG00000018736	Ndel1	1760	1160	1005	30.98	19.66	20.25	no
ENSMUSG00000018740	Slc25a35	80	64	1461	1.25	0.96	26.04	no
ENSMUSG00000018750	Zbtb4	936	740	1080	6.6	5.03	8.72	no
ENSMUSG00000018752	Tnfsfm13	103	155	159	2.64	3.82	4.66	no
ENSMUSG00000018761	Mpdu1	668	462	763	15.8	10.53	20.66	no
ENSMUSG00000018765	Fxr2	1946	2525	1111	29.59	36.97	19.33	no
ENSMUSG00000018770	Atp5g3	2755	2858	2399	72.33	72.26	72.08	no
ENSMUSG00000018774	Cd68	3629	2865	4272	165.3	125.69	222.72	no
ENSMUSG00000018776	Slc35g3	0	1	0	0	0.03	0	no
ENSMUSG00000018796	Acsl1	487	4455	12362	2.66	23.44	77.28	no
ENSMUSG00000018800	Abca5	527	366	111	2.64	1.76	0.64	no
ENSMUSG00000018809	Smyd4	161	202	127	2.13	2.57	1.92	no
ENSMUSG00000018819	Lsp1	5599	1276	1324	61.96	13.6	16.77	no
ENSMUSG00000018820	Zfyve27	707	824	552	4.69	5.27	4.2	no
ENSMUSG00000018821	Avpi1	255	264	123	11.81	11.78	6.52	no
ENSMUSG00000018822	Sfrp5	0	12	21	0	0.35	0.72	no
ENSMUSG00000018830	Myh11	198	184	1042	1.49	1.34	8.99	no
ENSMUSG00000018841	Rad51d	209	209	201	3.22	3.1	3.55	no
ENSMUSG00000018844	Fndc8	4	7	15	0.11	0.18	0.45	no
ENSMUSG00000018845	Unc45b	103	1585	344	1.31	19.45	5.02	no
ENSMUSG00000018846	Pank3	1195	1342	1791	9.28	10.03	15.91	no
ENSMUSG00000018848	Rars	2027	705	642	35.95	12.04	13.03	no
ENSMUSG00000018849	Wwc1	158	11	12	1.82	0.12	0.16	no
ENSMUSG00000018858	Mrpl58	439	293	398	7.54	4.85	7.83	no
ENSMUSG00000018861	Fdxr	322	338	206	6.57	6.64	4.81	no
ENSMUSG00000018865	Sult4a1	105	0	2	2.39	0	0.05	no
ENSMUSG00000018868	Pnpla5	0	0	6	0	0	0.18	no
ENSMUSG00000018882	Mrpl45	1086	531	599	23.95	11.28	15.12	no
ENSMUSG00000018893	Mb	3	4601	1327	0.12	170.06	58.28	no
ENSMUSG00000018899	Irf1	1124	664	1427	16.19	9.21	23.53	no
ENSMUSG00000018900	Slc22a5	275	297	490	5.13	5.33	10.46	no
ENSMUSG00000018906	P4ha2	1536	565	590	14.1	4.99	6.2	no
ENSMUSG00000018907	Alox12e	0	1	6	0	0.02	0.14	no
ENSMUSG00000018909	Arrb1	1473	4302	1931	7.55	21.23	11.32	no
ENSMUSG00000018916	Csf2	0	0	2	0	0	0.16	no
ENSMUSG00000018919	Tm4sf5	3	4	0	0.15	0.2	0	no
ENSMUSG00000018920	Cxcl16	917	443	2033	17.38	8.09	44.1	no
ENSMUSG00000018921	Pelp1	815	491	306	13.1	7.6	5.63	no
ENSMUSG00000018923	Med11	226	92	156	12.37	4.85	9.77	no
ENSMUSG00000018924	Alox15	0	3	14	0	0.07	0.37	no
ENSMUSG00000018925	Heatr9	1	7	3	0.03	0.21	0.1	no
ENSMUSG00000018927	Ccl6	1910	4258	8785	60.93	130.81	320.72	no
ENSMUSG00000018930	Ccl4	11	7	245	0.95	0.58	24.33	no
ENSMUSG00000018931	Natd1	775	559	393	10.45	7.26	6.06	no
ENSMUSG00000018932	Map2k3	1517	2679	990	26.21	44.58	19.58	no
ENSMUSG00000018965	Ywhah	4453	2391	2014	68.74	35.55	35.58	no
ENSMUSG00000018974	Sart3	1646	725	463	16.66	7.07	5.36	no
ENSMUSG00000018983	E2f2	170	3950	325	1.99	44.62	4.36	no
ENSMUSG00000018986	Slfn3	61	98	41	1.02	1.58	0.79	no
ENSMUSG00000018995	Nars2	127	226	214	1.04	1.79	2.01	no
ENSMUSG00000018999	Slc35b4	967	823	559	6.03	4.95	3.99	no
ENSMUSG00000019027	Dnah1	181	18	19	0.79	0.08	0.1	no
ENSMUSG00000019039	Dalrd3	405	320	532	9.43	7.18	14.18	no
ENSMUSG00000019054	Fis1	1233	1281	1008	41.19	41.21	38.54	no
ENSMUSG00000019055	Plod1	4312	2426	1793	36.5	19.78	17.37	no
ENSMUSG00000019066	Rab3d	682	467	726	9.31	6.14	11.34	no
ENSMUSG00000019080	Mfsd3	68	79	96	1.59	1.77	2.56	no
ENSMUSG00000019082	Slc25a22	518	673	1046	4.95	6.19	11.44	no
ENSMUSG00000019087	Atp6ap1	2870	4369	3903	54.31	79.62	84.52	no
[truncated: 26,209 more rows]
